# Supplementary material for: Crystal structure of 1H-imidazol-3-ium 2-(1,3-dioxoisoindolin-2-yl)acetate
Source: Acta Crystallogr Sect E Struct Rep Online. 2014 Aug 6;70(Pt 9):o979–80. doi: 10.1107/S1600536814017619 (PMC4186205; doi:10.1107/S1600536814017619)
Supplement: Supplementary file 1 [file e-70-0o979-sup1.cif]

##############################################################################
#                                                                            #
# This CIF contains the data in a paper accepted for publication in          #
# Acta Crystallographica Section E. It conforms to the requirements of       #
# Notes for Authors for Acta Crystallographica Section E, and has been       #
# peer reviewed under the auspices of the IUCr Commission on Journals.       #
#                                                                            #
# Full details of the Crystallographic Information File format               #
# are given in the paper "The Crystallographic Information File (CIF):       #
# a New Standard Archive File for Crystallography" by S. R. Hall, F. H.      #
# Allen and I. D. Brown [Acta Cryst. (1991), A47, 655-685].                  #
#                                                                            #
# The current version of the core CIF dictionary is obtainable from          #
# ftp://ftp.iucr.org/pub/cif_core.dic.                                       #
#                                                                            #
# Software is freely available for graphical display of the structure(s)     #
# in this CIF. For information consult the CIF software page                 #
# http://www.iucr.org/resources/cif/software.                                #
#                                                                            #
# This file may be used for bona fide research purposes within the           #
# scientific community so long as proper attribution is given to the journal # 
# article from which it was obtained.                                        #
#                                                                            #
##############################################################################
data_global
_audit_creation_method     'PLATON <TABLE ACC> option'
_journal_date_recd_electronic     2014-07-22
_journal_date_accepted     2014-07-31
_journal_name_full     'Acta Crystallographica, Section E'
_journal_year     2014
_journal_volume     70
_journal_issue      9
_journal_page_first     o979
_journal_page_last     o980
_journal_paper_category     HO
_journal_paper_doi     10.1107/S1600536814017619
_journal_coeditor_code     XU5807
_publ_contact_author_name
; Dr Mehmet Akkurt
;
_publ_contact_author_address
; Department of Physics
  Faculty of Sciences
  Erciyes University
  38039 Kayseri
  Turkey
;
_publ_contact_author_email     akkurt@erciyes.edu.tr
_publ_contact_author_fax     '+90-352-4374933'
_publ_contact_author_phone     '+90-352-4374901 ext. 33106'
_publ_section_title
;
Crystal structure of 1<i>H</i>-imidazol-3-ium
2-(1,3-dioxoisoindolin-2-yl)acetate
;
loop_
    _publ_author_name
    _publ_author_address
    'Mohamed, Shaaban K.'
;
Chemistry and Environmental Division,
Manchester Metropolitan University,
Manchester M1 5GD,
England
Chemistry Department,
Faculty of Science,
Minia University,
61519 El-Minia,
Egypt
;
    'Akkurt, Mehmet'
;
Department of Physics,
Faculty of Sciences,
Erciyes University,
38039 Kayseri,
Turkey
;
    'Herman Potgieter'
;
Analytical Development Division,
Manchester Metropolitan University,
Manchester M1 5GD,
England
;
    'Muizz Ali'
;
Chemistry and Environmental Division,
Manchester Metropolitan University,
Manchester M1 5GD,
England
;
data_I
_database_code_depnum_ccdc_archive 'CCDC 1017262'
_chemical_name_systematic
;
1<i>H</i>-imidazol-3-ium (1,3-dioxoisoindolin-2-yl)acetate
;
_chemical_name_common     ?
_chemical_formula_moiety     'C3 H5 N2 +, C10 H6 N O4 -'
_chemical_formula_sum     'C13 H11 N3 O4'
_chemical_formula_structural     ?
_chemical_formula_iupac     'C3 H5 N2 +, C10 H6 N O4 -'
_chemical_formula_weight     273.25
_chemical_melting_point     ?
_symmetry_cell_setting     monoclinic
_symmetry_space_group_name_H-M     'P 21/c'
_symmetry_space_group_name_Hall     '-P 2ybc'
loop_
    _symmetry_equiv_pos_site_id
    _symmetry_equiv_pos_as_xyz
    1 x,y,z
    2 -x,1/2+y,1/2-z
    3 -x,-y,-z
    4 x,1/2-y,1/2+z
_cell_length_a     9.8750(7)
_cell_length_b     18.0543(15)
_cell_length_c     7.0942(5)
_cell_angle_alpha     90
_cell_angle_beta     100.955(7)
_cell_angle_gamma     90
_cell_volume     1241.75(16)
_cell_formula_units_Z     4
_cell_measurement_reflns_used     1373
_cell_measurement_theta_min     3.9580
_cell_measurement_theta_max     27.3530
_cell_measurement_temperature     150.02(11)
_cell_special_details
;
;
_exptl_crystal_description     Block
_exptl_crystal_colour     colourless
_exptl_crystal_size_max     0.09
_exptl_crystal_size_mid     0.02
_exptl_crystal_size_min     0.02
_exptl_crystal_size_rad     ?
_exptl_crystal_density_diffrn     1.462
_exptl_crystal_density_meas     ?
_exptl_crystal_density_method     'Not Measured'
_exptl_crystal_F_000     568
_exptl_absorpt_coefficient_mu     0.111
_exptl_absorpt_correction_type     multi-scan
_exptl_absorpt_process_details     '(CrysAlis PRO; Agilent, 2013)'
_exptl_absorpt_correction_T_min     0.85889
_exptl_absorpt_correction_T_max     1.00000
_exptl_special_details
;
;
_diffrn_ambient_temperature     150.02(11)
_diffrn_radiation_type     'Mo K\a'
_diffrn_radiation_wavelength     0.7107
_diffrn_radiation_source     'SuperNova (Mo) X-ray Source'
_diffrn_radiation_monochromator     'mirror'
_diffrn_measurement_device_type
                               'Agilent SuperNova, Single source at offset, Eos'
_diffrn_measurement_method     '\w scans'
_diffrn_detector_area_resol_mean     8.0714
_diffrn_reflns_number     4781
_diffrn_reflns_av_R_equivalents     0.0280
_diffrn_reflns_av_sigmaI/netI     0.0652
_diffrn_reflns_theta_min     3.08
_diffrn_reflns_theta_max     29.13
_diffrn_reflns_theta_full     25.24
_diffrn_measured_fraction_theta_max     0.824
_diffrn_measured_fraction_theta_full     0.987
_diffrn_reflns_limit_h_min     -12
_diffrn_reflns_limit_h_max     12
_diffrn_reflns_limit_k_min     -9
_diffrn_reflns_limit_k_max     23
_diffrn_reflns_limit_l_min     -9
_diffrn_reflns_limit_l_max     5
_diffrn_reflns_reduction_process
;
;
_refine_special_details
;
Refinement on <i>F</i>^2^ for ALL reflections except those flagged by the user
for potential systematic errors. Weighted <i>R</i>-factors <i>wR</i> and all
goodnesses of fit <i>S</i> are based on <i>F</i>^2^, conventional
<i>R</i>-factors <i>R</i> are based on <i>F</i>, with <i>F</i> set to zero for
negative <i>F</i>^2^. The observed criterion of <i>F</i>^2^ > \s(<i>F</i>^2^)
is used only for calculating -<i>R</i>-factor-obs <i>etc</i>. and is not
relevant to the choice of reflections for refinement. <i>R</i>-factors based
on <i>F</i>^2^ are statistically about twice as large as those based on
<i>F</i>, and <i>R</i>-factors based on ALL data will be even larger.
;
_reflns_number_total     2756
_reflns_number_gt     1993
_reflns_threshold_expression     I>2\s(I)
_refine_ls_structure_factor_coef     Fsqd
_refine_ls_matrix_type     full
_refine_ls_R_factor_all     0.0789
_refine_ls_R_factor_gt     0.0527
_refine_ls_wR_factor_gt     0.0988
_refine_ls_wR_factor_ref     0.1179
_refine_ls_goodness_of_fit_ref     1.063
_refine_ls_restrained_S_all     1.063
_refine_ls_number_reflns     2756
_refine_ls_number_parameters     189
_refine_ls_number_restraints     0
_refine_ls_number_constraints     ?
_refine_ls_hydrogen_treatment     mixed
_refine_ls_weighting_scheme     calc
_refine_ls_weighting_details
              'w=1/[\s^2^(Fo^2^)+(0.0327P)^2^+0.2765P] where P=(Fo^2^+2Fc^2^)/3'
_atom_sites_solution_hydrogens     geom
_atom_sites_solution_primary     ?
_atom_sites_solution_secondary     ?
_refine_ls_shift/su_max     0.000
_refine_ls_shift/su_mean     0.000
_refine_diff_density_max     0.258
_refine_diff_density_min     -0.256
_refine_ls_extinction_method     'none'
_refine_ls_abs_structure_details     ?
_refine_ls_abs_structure_Flack     .
loop_
    _atom_type_symbol
    _atom_type_description
    _atom_type_scat_dispersion_real
    _atom_type_scat_dispersion_imag
    _atom_type_scat_source
    C C 0.0033 0.0016 ' International Tables Vol C Tables 4.2.6.8 and 6.1.1.4'
    H H 0.0000 0.0000 ' International Tables Vol C Tables 4.2.6.8 and 6.1.1.4'
    N N 0.0061 0.0033 ' International Tables Vol C Tables 4.2.6.8 and 6.1.1.4'
    O O 0.0106 0.0060 ' International Tables Vol C Tables 4.2.6.8 and 6.1.1.4'
_computing_data_collection     'CrysAlis PRO (Agilent, 2013)'
_computing_cell_refinement     'CrysAlis PRO (Agilent, 2013)'
_computing_data_reduction     'CrysAlis PRO (Agilent, 2013)'
_computing_structure_solution     'SHELXS2013 (Sheldrick, 2008)'
_computing_structure_refinement     'SHELXL2013 (Sheldrick, 2008)'
_computing_molecular_graphics
                  'ORTEP-3 for Windows (Farrugia, 2012) and PLATON (Spek, 2009)'
_computing_publication_material     'PLATON (Spek, 2009)'
loop_
    _atom_site_type_symbol
    _atom_site_label
    _atom_site_fract_x
    _atom_site_fract_y
    _atom_site_fract_z
    _atom_site_U_iso_or_equiv
    _atom_site_thermal_displace_type
    _atom_site_calc_flag
    _atom_site_refinement_flags
    _atom_site_occupancy
    _atom_site_disorder_assembly
    _atom_site_disorder_group
    O O1 0.16235(14) 0.29586(8) -0.05484(19) 0.0277(5) Uani d . 1.000 . .
    O O2 0.54966(15) 0.42729(9) 0.1952(2) 0.0316(5) Uani d . 1.000 . .
    O O3 0.24304(16) 0.45939(9) 0.33073(19) 0.0310(5) Uani d . 1.000 . .
    O O4 0.14750(14) 0.54438(8) 0.11691(18) 0.0236(5) Uani d . 1.000 . .
    N N1 0.33840(16) 0.37710(10) 0.0589(2) 0.0202(5) Uani d . 1.000 . .
    C C1 0.5087(2) 0.29370(12) 0.1790(3) 0.0215(6) Uani d . 1.000 . .
    C C2 0.6297(2) 0.25882(14) 0.2609(3) 0.0292(7) Uani d . 1.000 . .
    C C3 0.6299(2) 0.18176(14) 0.2585(3) 0.0344(8) Uani d . 1.000 . .
    C C4 0.5146(3) 0.14112(14) 0.1752(3) 0.0343(8) Uani d . 1.000 . .
    C C5 0.3917(2) 0.17722(12) 0.0932(3) 0.0265(7) Uani d . 1.000 . .
    C C6 0.3923(2) 0.25360(12) 0.0988(3) 0.0207(6) Uani d . 1.000 . .
    C C7 0.2809(2) 0.30730(12) 0.0234(3) 0.0199(6) Uani d . 1.000 . .
    C C8 0.4768(2) 0.37384(13) 0.1526(3) 0.0221(6) Uani d . 1.000 . .
    C C9 0.2655(2) 0.44563(12) 0.0027(3) 0.0231(7) Uani d . 1.000 . .
    C C10 0.2159(2) 0.48474(12) 0.1675(3) 0.0212(6) Uani d . 1.000 . .
    N N2 0.90678(17) 0.40848(10) 0.2486(2) 0.0228(6) Uani d . 1.000 . .
    N N3 0.91310(17) 0.40494(10) 0.5539(2) 0.0221(6) Uani d . 1.000 . .
    C C11 0.8627(2) 0.44091(13) 0.3939(3) 0.0227(6) Uani d . 1.000 . .
    C C12 0.9894(2) 0.34962(12) 0.3193(3) 0.0244(7) Uani d . 1.000 . .
    C C13 0.9924(2) 0.34743(12) 0.5102(3) 0.0247(7) Uani d . 1.000 . .
    H H2 0.70950 0.28620 0.31660 0.0350 Uiso c RU 1.000 . .
    H H3 0.71140 0.15610 0.31560 0.0410 Uiso c RU 1.000 . .
    H H4 0.51900 0.08860 0.17370 0.0410 Uiso c RU 1.000 . .
    H H5 0.31170 0.15030 0.03640 0.0320 Uiso c RU 1.000 . .
    H H9A 0.18490 0.43490 -0.09980 0.0280 Uiso c RU 1.000 . .
    H H9B 0.32720 0.47940 -0.05150 0.0280 Uiso c RU 1.000 . .
    H H2N 0.885(3) 0.4263(15) 0.114(4) 0.061(8) Uiso d . 1.000 . .
    H H3N 0.894(2) 0.4211(13) 0.677(3) 0.040(7) Uiso d . 1.000 . .
    H H11 0.80430 0.48310 0.38420 0.0270 Uiso c RU 1.000 . .
    H H12 1.03540 0.31680 0.24770 0.0290 Uiso c RU 1.000 . .
    H H13 1.04070 0.31250 0.59820 0.0300 Uiso c RU 1.000 . .
loop_
    _atom_site_aniso_label
    _atom_site_aniso_U_11
    _atom_site_aniso_U_22
    _atom_site_aniso_U_33
    _atom_site_aniso_U_12
    _atom_site_aniso_U_13
    _atom_site_aniso_U_23
    O1 0.0257(8) 0.0262(9) 0.0296(8) -0.0052(7) 0.0014(6) -0.0001(7)
    O2 0.0293(8) 0.0287(10) 0.0353(9) -0.0110(7) 0.0026(6) 0.0010(7)
    O3 0.0450(10) 0.0266(10) 0.0218(8) 0.0109(8) 0.0074(7) 0.0055(7)
    O4 0.0313(8) 0.0196(9) 0.0195(7) 0.0062(7) 0.0040(6) 0.0007(6)
    N1 0.0209(8) 0.0159(10) 0.0235(9) 0.0004(7) 0.0038(7) -0.0011(7)
    C1 0.0241(10) 0.0227(12) 0.0191(10) 0.0015(9) 0.0080(8) 0.0019(9)
    C2 0.0248(11) 0.0383(15) 0.0259(11) 0.0047(11) 0.0083(9) 0.0046(10)
    C3 0.0383(14) 0.0365(16) 0.0308(13) 0.0171(12) 0.0130(10) 0.0083(11)
    C4 0.0523(15) 0.0262(14) 0.0280(12) 0.0147(12) 0.0168(11) 0.0067(11)
    C5 0.0395(13) 0.0205(13) 0.0209(11) -0.0008(10) 0.0090(9) -0.0030(9)
    C6 0.0270(11) 0.0205(12) 0.0164(10) 0.0007(9) 0.0091(8) -0.0002(9)
    C7 0.0237(10) 0.0199(12) 0.0174(10) -0.0018(9) 0.0069(8) -0.0009(9)
    C8 0.0211(10) 0.0267(13) 0.0191(10) -0.0018(9) 0.0057(8) 0.0015(9)
    C9 0.0257(11) 0.0199(12) 0.0233(11) 0.0017(9) 0.0039(8) 0.0016(9)
    C10 0.0217(10) 0.0206(12) 0.0206(10) -0.0034(9) 0.0025(8) 0.0003(9)
    N2 0.0241(9) 0.0260(11) 0.0190(9) 0.0016(8) 0.0061(7) 0.0021(8)
    N3 0.0245(9) 0.0233(11) 0.0184(9) 0.0000(8) 0.0038(7) 0.0003(8)
    C11 0.0223(10) 0.0240(12) 0.0212(11) 0.0017(9) 0.0025(8) 0.0007(9)
    C12 0.0225(10) 0.0234(13) 0.0285(12) 0.0052(9) 0.0079(8) 0.0010(10)
    C13 0.0236(11) 0.0208(13) 0.0289(12) 0.0059(9) 0.0033(9) 0.0057(9)
_geom_special_details
;
Bond distances, angles <i>etc</i>. have been calculated using the rounded
fractional coordinates. All su's are estimated from the variances of the
(full) variance-covariance matrix. The cell e.s.d.'s are taken into account in
the estimation of distances, angles and torsion angles
;
loop_
    _geom_bond_atom_site_label_1
    _geom_bond_atom_site_label_2
    _geom_bond_site_symmetry_1
    _geom_bond_site_symmetry_2
    _geom_bond_distance
    _geom_bond_publ_flag
    O1 C7 . . 1.214(2) no
    O2 C8 . . 1.207(3) no
    O3 C10 . . 1.227(3) no
    O4 C10 . . 1.285(3) no
    N1 C7 . . 1.386(3) no
    N1 C8 . . 1.403(3) no
    N1 C9 . . 1.449(3) no
    N2 C11 . . 1.329(3) no
    N2 C12 . . 1.375(3) no
    N3 C11 . . 1.320(3) no
    N3 C13 . . 1.371(3) no
    N2 H2N . . 0.99(3) no
    N3 H3N . . 0.97(2) no
    C1 C8 . . 1.485(3) no
    C1 C2 . . 1.378(3) no
    C1 C6 . . 1.386(3) no
    C2 C3 . . 1.391(4) no
    C3 C4 . . 1.389(3) no
    C4 C5 . . 1.403(3) no
    C5 C6 . . 1.380(3) no
    C6 C7 . . 1.488(3) no
    C9 C10 . . 1.524(3) no
    C2 H2 . . 0.9500 no
    C3 H3 . . 0.9500 no
    C4 H4 . . 0.9500 no
    C5 H5 . . 0.9500 no
    C9 H9A . . 0.9900 no
    C9 H9B . . 0.9900 no
    C12 C13 . . 1.350(3) no
    C11 H11 . . 0.9500 no
    C12 H12 . . 0.9500 no
    C13 H13 . . 0.9500 no
loop_
    _geom_angle_atom_site_label_1
    _geom_angle_atom_site_label_2
    _geom_angle_atom_site_label_3
    _geom_angle_site_symmetry_1
    _geom_angle_site_symmetry_2
    _geom_angle_site_symmetry_3
    _geom_angle
    _geom_angle_publ_flag
    C7 N1 C8 . . . 112.13(17) no
    C7 N1 C9 . . . 124.17(16) no
    C8 N1 C9 . . . 123.69(18) no
    C11 N2 C12 . . . 108.47(16) no
    C11 N3 C13 . . . 108.44(16) no
    C12 N2 H2N . . . 127.4(16) no
    C11 N2 H2N . . . 124.1(16) no
    C13 N3 H3N . . . 130.3(13) no
    C11 N3 H3N . . . 121.2(13) no
    C2 C1 C8 . . . 130.2(2) no
    C6 C1 C8 . . . 108.52(18) no
    C2 C1 C6 . . . 121.3(2) no
    C1 C2 C3 . . . 117.1(2) no
    C2 C3 C4 . . . 122.1(2) no
    C3 C4 C5 . . . 120.4(2) no
    C4 C5 C6 . . . 117.0(2) no
    C1 C6 C5 . . . 122.19(19) no
    C1 C6 C7 . . . 107.83(18) no
    C5 C6 C7 . . . 129.97(19) no
    N1 C7 C6 . . . 106.14(17) no
    O1 C7 N1 . . . 124.34(19) no
    O1 C7 C6 . . . 129.5(2) no
    N1 C8 C1 . . . 105.36(18) no
    O2 C8 C1 . . . 130.18(19) no
    O2 C8 N1 . . . 124.5(2) no
    N1 C9 C10 . . . 113.57(17) no
    O3 C10 O4 . . . 125.81(19) no
    O3 C10 C9 . . . 120.46(19) no
    O4 C10 C9 . . . 113.72(17) no
    C3 C2 H2 . . . 121.00 no
    C1 C2 H2 . . . 121.00 no
    C2 C3 H3 . . . 119.00 no
    C4 C3 H3 . . . 119.00 no
    C3 C4 H4 . . . 120.00 no
    C5 C4 H4 . . . 120.00 no
    C4 C5 H5 . . . 122.00 no
    C6 C5 H5 . . . 122.00 no
    C10 C9 H9A . . . 109.00 no
    N1 C9 H9B . . . 109.00 no
    H9A C9 H9B . . . 108.00 no
    N1 C9 H9A . . . 109.00 no
    C10 C9 H9B . . . 109.00 no
    N2 C11 N3 . . . 108.95(19) no
    N2 C12 C13 . . . 106.68(18) no
    N3 C13 C12 . . . 107.47(18) no
    N2 C11 H11 . . . 126.00 no
    N3 C11 H11 . . . 126.00 no
    N2 C12 H12 . . . 127.00 no
    C13 C12 H12 . . . 127.00 no
    N3 C13 H13 . . . 126.00 no
    C12 C13 H13 . . . 126.00 no
loop_
    _geom_torsion_atom_site_label_1
    _geom_torsion_atom_site_label_2
    _geom_torsion_atom_site_label_3
    _geom_torsion_atom_site_label_4
    _geom_torsion_site_symmetry_1
    _geom_torsion_site_symmetry_2
    _geom_torsion_site_symmetry_3
    _geom_torsion_site_symmetry_4
    _geom_torsion
    _geom_torsion_publ_flag
    C9 N1 C7 C6 . . . . 178.15(17) no
    C7 N1 C8 O2 . . . . 178.4(2) no
    C9 N1 C8 O2 . . . . -0.4(3) no
    C7 N1 C8 C1 . . . . -0.3(2) no
    C8 N1 C7 O1 . . . . 179.48(19) no
    C9 N1 C7 O1 . . . . -1.7(3) no
    C8 N1 C7 C6 . . . . -0.7(2) no
    C8 N1 C9 C10 . . . . -79.5(2) no
    C9 N1 C8 C1 . . . . -179.10(17) no
    C7 N1 C9 C10 . . . . 101.9(2) no
    C12 N2 C11 N3 . . . . -0.4(2) no
    C11 N2 C12 C13 . . . . 0.5(2) no
    C13 N3 C11 N2 . . . . 0.0(2) no
    C11 N3 C13 C12 . . . . 0.3(2) no
    C2 C1 C8 O2 . . . . 0.7(4) no
    C2 C1 C8 N1 . . . . 179.3(2) no
    C2 C1 C6 C7 . . . . -179.89(19) no
    C8 C1 C2 C3 . . . . -177.6(2) no
    C2 C1 C6 C5 . . . . -1.2(3) no
    C6 C1 C2 C3 . . . . 0.3(3) no
    C8 C1 C6 C7 . . . . -1.6(2) no
    C8 C1 C6 C5 . . . . 177.06(19) no
    C6 C1 C8 O2 . . . . -177.4(2) no
    C6 C1 C8 N1 . . . . 1.2(2) no
    C1 C2 C3 C4 . . . . 0.9(3) no
    C2 C3 C4 C5 . . . . -1.3(3) no
    C3 C4 C5 C6 . . . . 0.4(3) no
    C4 C5 C6 C7 . . . . 179.2(2) no
    C4 C5 C6 C1 . . . . 0.8(3) no
    C1 C6 C7 O1 . . . . -178.8(2) no
    C5 C6 C7 N1 . . . . -177.1(2) no
    C1 C6 C7 N1 . . . . 1.4(2) no
    C5 C6 C7 O1 . . . . 2.7(4) no
    N1 C9 C10 O4 . . . . -177.97(17) no
    N1 C9 C10 O3 . . . . 2.7(3) no
    N2 C12 C13 N3 . . . . -0.5(2) no
loop_
    _geom_hbond_atom_site_label_D
    _geom_hbond_atom_site_label_H
    _geom_hbond_atom_site_label_A
    _geom_hbond_site_symmetry_A
    _geom_hbond_distance_DH
    _geom_hbond_distance_HA
    _geom_hbond_distance_DA
    _geom_hbond_angle_DHA
    _geom_hbond_publ_flag
    N2 H2N O4 3_665 0.99(3) 1.69(3) 2.6846(19) 178(4) yes
    N3 H3N O3 3_666 0.97(2) 2.54(2) 3.087(2) 115.4(16) no
    N3 H3N O4 3_666 0.97(2) 1.71(2) 2.680(2) 175(2) yes
    C3 H3 O4 2_645 0.95 2.45 3.321(3) 153 yes
    C5 H5 O3 4_554 0.95 2.48 3.266(3) 141 yes
    C9 H9A O1 . 0.99 2.55 2.891(3) 100 no
    C9 H9B O2 3_665 0.99 2.41 3.397(3) 172 yes
    C11 H11 O3 3_666 0.95 2.40 2.987(3) 120 yes
    C13 H13 O1 1_656 0.95 2.54 3.352(2) 143 yes
    C2 H2 Cg4 1_555 0.95 2.87 3.805(2) 166 yes
_iucr_refine_instructions_details
;
TITL ARGP-86 in P21/c #14
CELL  0.71073   9.8750  18.0543   7.0942   90.000  100.955   90.000
ZERR     4.00   0.0007   0.0015   0.0005    0.000    0.007    0.000
LATT   1
SYMM  - X, 1/2 + Y, 1/2 - Z
SFAC  C    H    N    O
UNIT  52   44   12   16
MERG   2
OMIT    -3   3   6
OMIT     3   3   3
OMIT     4   4   4
OMIT    -6   3   6
OMIT     3   6   3
OMIT     6   9   0
OMIT    -6   6   6
OMIT    -9   3   3
OMIT    -6   3   3
OMIT    -1  12   8
OMIT    -1  15   3
FMAP   2
PLAN    5
ACTA
BOND   $H
CONF
LIST   4
L.S.  13
TEMP  -123
WGHT    0.032700    0.276500
FVAR       6.18364
C1    1    0.508653    0.293698    0.179027    11.00000    0.02413    0.02273 =
         0.01911    0.00195    0.00798    0.00153
C2    1    0.629721    0.258819    0.260947    11.00000    0.02481    0.03832 =
         0.02590    0.00462    0.00833    0.00465
AFIX  43
H2    2    0.709512    0.286173    0.316631    11.00000   -1.20000
AFIX   0
C3    1    0.629874    0.181763    0.258459    11.00000    0.03831    0.03654 =
         0.03076    0.00827    0.01299    0.01706
AFIX  43
H3    2    0.711427    0.156150    0.315560    11.00000   -1.20000
AFIX   0
C4    1    0.514610    0.141116    0.175166    11.00000    0.05232    0.02617 =
         0.02801    0.00670    0.01681    0.01469
AFIX  43
H4    2    0.518994    0.088560    0.173682    11.00000   -1.20000
AFIX   0
C5    1    0.391734    0.177219    0.093201    11.00000    0.03947    0.02051 =
         0.02087   -0.00302    0.00903   -0.00076
AFIX  43
H5    2    0.311707    0.150285    0.036358    11.00000   -1.20000
AFIX   0
C6    1    0.392304    0.253596    0.098830    11.00000    0.02703    0.02045 =
         0.01637   -0.00017    0.00911    0.00066
C7    1    0.280924    0.307298    0.023447    11.00000    0.02368    0.01990 =
         0.01741   -0.00095    0.00694   -0.00180
C8    1    0.476825    0.373841    0.152616    11.00000    0.02108    0.02669 =
         0.01907    0.00152    0.00568   -0.00178
C9    1    0.265531    0.445628    0.002680    11.00000    0.02569    0.01990 =
         0.02335    0.00158    0.00393    0.00169
AFIX  23
H9A   2    0.184907    0.434891   -0.099811    11.00000   -1.20000
H9B   2    0.327233    0.479429   -0.051456    11.00000   -1.20000
AFIX   0
C10   1    0.215922    0.484738    0.167472    11.00000    0.02167    0.02063 =
         0.02063    0.00026    0.00254   -0.00344
C11   1    0.862658    0.440915    0.393908    11.00000    0.02234    0.02403 =
         0.02115    0.00074    0.00254    0.00174
AFIX  43
H11   2    0.804309    0.483127    0.384241    11.00000   -1.20000
AFIX   0
C12   1    0.989375    0.349618    0.319338    11.00000    0.02247    0.02341 =
         0.02848    0.00104    0.00788    0.00520
AFIX  43
H12   2    1.035364    0.316843    0.247685    11.00000   -1.20000
AFIX   0
C13   1    0.992443    0.347431    0.510161    11.00000    0.02358    0.02079 =
         0.02891    0.00573    0.00325    0.00592
AFIX  43
H13   2    1.040726    0.312461    0.598153    11.00000   -1.20000
AFIX   0
N1    3    0.338404    0.377103    0.058947    11.00000    0.02087    0.01590 =
         0.02348   -0.00107    0.00384    0.00042
N2    3    0.906785    0.408475    0.248632    11.00000    0.02407    0.02601 =
         0.01905    0.00210    0.00613    0.00160
N3    3    0.913098    0.404936    0.553854    11.00000    0.02454    0.02331 =
         0.01839    0.00034    0.00381    0.00002
O1    4    0.162348    0.295857   -0.054841    11.00000    0.02568    0.02624 =
         0.02963   -0.00011    0.00136   -0.00523
O2    4    0.549658    0.427286    0.195229    11.00000    0.02933    0.02871 =
         0.03534    0.00097    0.00264   -0.01104
O3    4    0.243041    0.459393    0.330733    11.00000    0.04503    0.02658 =
         0.02179    0.00552    0.00740    0.01087
O4    4    0.147503    0.544383    0.116908    11.00000    0.03130    0.01963 =
         0.01947    0.00073    0.00402    0.00622
H2N   2    0.884514    0.426342    0.113793    11.00000    0.06063
H3N   2    0.894478    0.421149    0.677062    11.00000    0.04026
HKLF 4
REM  ARGP-86 in P21/c #14
REM R1 =  0.0527 for    1993 Fo > 4sig(Fo)  and  0.0789 for all    2756 data
REM    189 parameters refined using      0 restraints
END
WGHT      0.0327      0.2758
REM Highest difference peak  0.258,  deepest hole -0.256,  1-sigma level  0.055
Q1    1   0.4426  0.1629  0.1978  11.00000  0.05    0.26
Q2    1   0.4813  0.4440  0.3187  11.00000  0.05    0.22
Q3    1   0.0241  0.5027  0.0726  11.00000  0.05    0.22
Q4    1   0.5469  0.2713  0.2612  11.00000  0.05    0.21
Q5    1   0.9556  0.3308  0.3925  11.00000  0.05    0.20
;
