# Supplementary material for: Crystal structure of 1H-imidazol-3-ium 2-(1,3-dioxoisoindolin-2-yl)acetate
Source: Acta Crystallogr Sect E Struct Rep Online. 2014 Aug 6;70(Pt 9):o979–80. doi: 10.1107/S1600536814017619 (PMC4186205; doi:10.1107/S1600536814017619)
Supplement: Supplementary file 2 [file e-70-0o979-Isup2.hkl]

#
# h,k,l, Fc-squared, Fo-squared, sigma(Fo-squared), status flag
#
data_I
_shelx_title ' ARGP-86 in P21/c No. 14'
_shelx_refln_list_code          4
_shelx_F_calc_maximum      163.58
_exptl_crystal_F_000       568.00
_reflns_d_resolution_high  0.7300

loop_
 _space_group_symop_operation_xyz
 'x, y, z'
 '-x, y+1/2, -z+1/2'
 '-x, -y, -z'
 'x, -y-1/2, z-1/2'

_cell_length_a     9.8750
_cell_length_b    18.0543
_cell_length_c     7.0942
_cell_angle_alpha  90.000
_cell_angle_beta  100.955
_cell_angle_gamma  90.000

_shelx_F_squared_multiplier     1.000

loop_
 _refln_index_h
 _refln_index_k
 _refln_index_l
 _refln_F_squared_calc
 _refln_F_squared_meas
 _refln_F_squared_sigma
 _refln_observed_status
   3   0   0        959.37        959.42        19.41 o
   4   0   0         12.65         33.08         4.25 o
   5   0   0         94.62         93.67         7.50 o
   6   0   0        401.43        408.58        15.89 o
   7   0   0          1.02          7.28         2.30 o
   9   0   0         40.45         46.92        11.22 o
  10   0   0          5.43         12.40         4.70 o
  11   0   0        148.12        190.21        26.84 o
  12   0   0         49.23         39.62        13.86 o
   3   1   0       2754.77       2658.28        29.31 o
   4   1   0        217.83        232.94         9.70 o
   6   1   0          8.66         10.20         3.10 o
   7   1   0          4.06          5.88         1.97 o
   8   1   0        413.82        389.51        27.94 o
   9   1   0         46.62         55.56        10.21 o
  10   1   0          8.58         12.24         4.50 o
  11   1   0         32.70         28.39        10.04 o
  12   1   0         51.97         37.87         8.98 o
   1   2   0       6047.93       5404.78        46.10 o
   2   2   0       3402.26       3269.57        32.26 o
   3   2   0       4480.45       4252.38        28.55 o
   4   2   0        475.48        538.22        11.49 o
   5   2   0        619.13        670.28        20.15 o
   6   2   0        900.80        940.53        35.12 o
   7   2   0         25.82         29.57         3.79 o
   8   2   0        104.23         97.64        10.49 o
   9   2   0        726.31        712.09        46.70 o
  10   2   0        205.52        204.91        24.31 o
  11   2   0         32.59         23.45        13.22 o
  12   2   0          0.25          0.77         3.49 o
   1   3   0        715.22        662.52        13.07 o
   2   3   0       9367.01       8886.21        66.39 o
   3   3   0       9922.23       9467.20        58.47 o
   4   3   0        433.99        492.40        11.59 o
   5   3   0         61.89         56.30         4.36 o
   6   3   0       1019.62        966.08        27.08 o
   7   3   0          2.35          6.48         2.71 o
   8   3   0        211.39        188.31        10.51 o
   9   3   0        179.27        191.92        15.80 o
  10   3   0          1.15          3.51         4.80 o
  11   3   0          0.31         -0.67         1.78 o
  12   3   0          2.54         12.65         7.96 o
   0   4   0        883.84        810.20        35.76 o
   1   4   0        199.72        213.80         7.18 o
   2   4   0       9597.35       8994.42        51.40 o
   3   4   0        717.11        744.57        16.82 o
   4   4   0        392.53        392.03        10.72 o
   5   4   0       1292.05       1340.21        21.72 o
   6   4   0        210.71        224.84         9.42 o
   7   4   0          6.12          7.13         2.71 o
   8   4   0         24.95         31.74         5.94 o
   9   4   0        376.94        368.45        33.37 o
  10   4   0         59.05         64.48        14.95 o
  11   4   0        123.62        114.51        21.82 o
  12   4   0        149.46        196.15        29.88 o
   1   5   0         78.01         71.54         4.56 o
   2   5   0        202.67        189.78         9.34 o
   3   5   0       4283.97       4347.66        37.39 o
   4   5   0         50.32         27.37         6.03 o
   5   5   0       1658.55       1637.20        24.27 o
   6   5   0        944.54        908.36        19.57 o
   7   5   0        256.52        275.11        15.77 o
   8   5   0         76.23         79.51         9.27 o
   9   5   0         16.29         19.94         8.33 o
  10   5   0          7.66         14.69         7.33 o
  11   5   0         31.10         42.53        13.41 o
  12   5   0         31.89         38.41        13.17 o
   0   6   0        234.85        232.59        10.89 o
   1   6   0         21.32         33.52         3.60 o
   2   6   0        130.71         98.44        10.23 o
   3   6   0       1087.31       1127.90        21.32 o
   4   6   0       2392.69       2559.40        61.12 o
   5   6   0       1048.46       1061.35        26.58 o
   6   6   0        935.27        955.05        20.13 o
   7   6   0         46.21         48.45         7.15 o
   8   6   0         89.78         95.74        16.38 o
   9   6   0          0.46         35.17        10.84 o
  10   6   0         68.81         63.99        15.39 o
  11   6   0         34.63         41.33        13.01 o
  12   6   0          0.29          1.62         4.07 o
   1   7   0       1407.18       1417.24        39.68 o
   2   7   0        355.86        371.20        21.07 o
   3   7   0        580.62        608.69        17.33 o
   4   7   0        280.23        255.77        14.98 o
   5   7   0       1468.30       1530.25        53.28 o
   6   7   0         22.49         18.12         5.32 o
   7   7   0        678.07        690.99        41.38 o
   8   7   0         22.27         25.51         8.72 o
   9   7   0        230.72        248.27        28.55 o
  10   7   0         74.68         88.80        18.96 o
  11   7   0         10.06         24.30        11.47 o
   0   8   0       2248.91       2242.88        57.82 o
   1   8   0        538.46        566.57        27.12 o
   2   8   0        596.51        555.53        27.11 o
   3   8   0       1176.85       1211.36        38.82 o
   4   8   0         26.85         58.40         5.77 o
   5   8   0         85.42         75.34        12.09 o
   6   8   0        139.39        177.70        20.10 o
   7   8   0        997.36       1001.55        50.76 o
   8   8   0          6.77         27.10         9.51 o
   9   8   0        197.21        190.63        25.49 o
  10   8   0        184.57        200.24        27.93 o
  11   8   0          9.83         24.35        10.71 o
   1   9   0        366.60        437.37        25.73 o
   2   9   0        250.58        273.67        20.40 o
   3   9   0        366.44        434.37        26.77 o
   4   9   0         27.87         28.46         4.10 o
   5   9   0        631.59        608.29        36.35 o
   7   9   0        121.70        134.20        18.93 o
   8   9   0       1224.61       1221.52        61.10 o
   9   9   0         42.86         86.76        17.53 o
  10   9   0          3.42         -2.35         4.63 o
  11   9   0          0.74         -0.18         2.75 o
   0  10   0        537.68        635.20        35.06 o
   1  10   0         16.84         15.38         5.62 o
   2  10   0         11.05         16.75         5.78 o
   3  10   0        224.65        227.18        20.13 o
   4  10   0        247.23        248.64        12.74 o
   5  10   0        768.35        763.63        41.83 o
   6  10   0         94.66        101.57        16.30 o
   7  10   0        503.78        401.31        33.79 o
   8  10   0        645.73        627.86        44.73 o
   9  10   0         11.12          6.30         5.22 o
  10  10   0         46.29        122.99        22.39 o
  11  10   0         10.50         -0.80         3.32 o
   1  11   0       1275.94       1319.52        51.01 o
   2  11   0         21.15         15.74         5.98 o
   3  11   0          6.49          2.22         1.76 o
   4  11   0        138.10        150.98        10.60 o
   5  11   0          0.75          4.56         4.33 o
   6  11   0         60.80         67.00        13.58 o
   7  11   0        454.52        379.07        34.64 o
   8  11   0          6.89          1.92         2.85 o
   9  11   0        187.77        198.66        27.37 o
  10  11   0         16.85          6.38         6.10 o
   0  12   0        296.62        252.36        24.87 o
   1  12   0         17.76         27.14         8.82 o
   2  12   0        991.27       1109.86        48.29 o
   3  12   0       1028.60        993.42        46.51 o
   4  12   0        469.63        467.11        32.67 o
   5  12   0        579.12        504.84        35.64 o
   6  12   0        919.40       1029.30        54.09 o
   7  12   0         24.08          9.88         5.16 o
   8  12   0         31.53         72.86        16.59 o
   9  12   0         76.77        103.45        20.06 o
  10  12   0        247.40        236.29        32.20 o
   1  13   0        112.85        147.28        19.40 o
   2  13   0         74.30         66.62        12.59 o
   3  13   0          1.06          0.32         4.20 o
   4  13   0        478.32        380.97        30.89 o
   5  13   0          0.82         -4.43         4.43 o
   6  13   0          0.59          1.43         3.35 o
   7  13   0          3.52          1.47         2.68 o
   8  13   0         82.56        126.00        21.62 o
   9  13   0         16.19         20.56        10.45 o
  10  13   0        108.24        138.30        24.90 o
   0  14   0         18.16         44.35        11.95 o
   1  14   0          3.42         12.33         6.66 o
   2  14   0        710.48        709.41        42.91 o
   3  14   0        439.22        401.26        32.12 o
   4  14   0        971.49        898.17        49.40 o
   5  14   0         50.99         71.19        14.54 o
   6  14   0        583.11        613.58        43.55 o
   7  14   0         73.29        161.35        23.71 o
   8  14   0         49.61         68.39        16.26 o
   9  14   0         93.94        125.33        23.33 o
   1  15   0        127.16        142.73        20.75 o
   2  15   0        393.92        373.19        33.09 o
   3  15   0         70.41        106.06        17.42 o
   4  15   0        155.71        129.89        19.48 o
   5  15   0        714.86        709.56        46.78 o
   6  15   0         35.94         27.85         9.27 o
   7  15   0          7.13         28.57        10.28 o
   8  15   0         10.44         23.66        10.30 o
   9  15   0          0.16         32.07        12.17 o
   0  16   0        145.22        110.79        20.52 o
   1  16   0       1335.33       1302.65        66.38 o
   2  16   0        152.37        152.56        22.07 o
   3  16   0          6.99          8.15         7.01 o
   4  16   0        141.90        109.68        18.84 o
   5  16   0          0.58         -2.41         2.41 o
   6  16   0         29.19         26.56        10.03 o
   7  16   0          3.45          1.60         3.73 o
   8  16   0          7.68         58.77        16.45 o
   9  16   0        112.03        101.91        21.47 o
   1  17   0        164.22        164.87        25.06 o
   2  17   0        133.11        137.86        22.08 o
   3  17   0         50.95         51.65        13.51 o
   4  17   0         25.59          9.01         5.89 o
   5  17   0         58.58         80.45        16.96 o
   6  17   0          0.00          5.17         6.36 o
   7  17   0          2.88          0.16         4.36 o
   8  17   0         22.27         43.93        13.94 o
   0  18   0        214.05        192.29        29.06 o
   1  18   0         57.79         69.09        16.98 o
   2  18   0         93.24         63.80        15.89 o
   3  18   0          1.26          5.29         5.36 o
   4  18   0         10.08         19.70         8.97 o
   5  18   0          6.86         13.40         7.22 o
   6  18   0          1.26          0.33         4.12 o
   7  18   0         16.82         60.37        16.12 o
   8  18   0          0.99          2.53         4.25 o
   1  19   0         14.23          2.29         3.22 o
   2  19   0         26.84         15.06         8.78 o
   3  19   0        135.43        153.18        25.30 o
   4  19   0         43.10         39.87        13.01 o
   5  19   0          5.11          6.37         4.06 o
   6  19   0         12.20         -3.55         4.61 o
   7  19   0         10.30         -0.92         3.25 o
   1  20   0        485.00        502.86        50.37 o
   2  20   0          0.01          5.49         7.43 o
   3  20   0          9.54         17.47         9.11 o
   4  20   0         25.57         30.16        11.93 o
   5  20   0          0.43         -5.64         5.64 o
   6  20   0          7.10          8.50         6.49 o
   1  21   0         27.66         72.05        20.24 o
   2  21   0         22.15         16.31         7.75 o
   3  21   0         11.25         28.51        11.61 o
   4  21   0         10.85         11.45         8.30 o
   5  21   0          9.40          7.78         7.76 o
   1  22   0         22.03         19.60        11.35 o
   2  22   0         18.19         33.57        14.07 o
   3  22   0          0.35         18.20        10.11 o
   4  22   0         36.05         28.71        11.96 o
   2  23   0         17.46         12.24         8.89 o
 -12   1   1        107.38        124.02        21.32 o
 -11   1   1          0.59          5.24         3.76 o
 -10   1   1        135.72        115.55        19.25 o
  -9   1   1          6.95          3.84         4.85 o
  -8   1   1        145.03        158.72         9.18 o
  -7   1   1          0.14          0.60         0.96 o
  -6   1   1        913.93        920.70        36.80 o
  -5   1   1         73.55         73.79         7.57 o
  -4   1   1         26.69         28.31         3.91 o
  -3   1   1       4393.29       4408.80        36.03 o
  -2   1   1       2661.96       2401.28        19.99 o
  -1   1   1         52.81         31.32         2.33 o
   0   1   1        606.86        600.43        11.36 o
   1   1   1       6425.06       6005.67        29.21 o
   2   1   1       1944.94       1858.77        32.01 o
   3   1   1        987.76        964.71        25.70 o
   4   1   1         10.16          9.04         2.65 o
   5   1   1         44.32         41.28         6.03 o
   6   1   1          0.05         -0.85         1.78 o
   7   1   1         75.02         79.25         9.87 o
   8   1   1          4.61         10.19         5.88 o
   9   1   1        137.76        129.12        14.40 o
  10   1   1        110.41        100.56        10.88 o
  11   1   1          0.01         -3.08         3.99 o
 -12   2   1          9.61          0.35         4.15 o
 -11   2   1         28.45         21.54        11.21 o
 -10   2   1         26.35         17.01         7.49 o
  -9   2   1        177.25        193.64        14.68 o
  -8   2   1         27.76         21.54         4.69 o
  -7   2   1         63.00         71.29         8.07 o
  -6   2   1         28.60         34.68         4.92 o
  -5   2   1         95.66        102.92         7.86 o
  -4   2   1         19.14         19.17         2.69 o
  -3   2   1         25.09         24.82         3.06 o
  -2   2   1         52.71         50.44         2.56 o
  -1   2   1       1852.12       1728.67        13.53 o
   0   2   1       2936.70       2771.30        19.42 o
   1   2   1       3932.43       3631.85        23.88 o
   2   2   1       1812.49       1711.02        26.29 o
   3   2   1          4.94          4.39         1.94 o
   4   2   1       2992.42       3039.46        67.54 o
   5   2   1        144.87        156.97        16.57 o
   6   2   1        170.12        155.74        18.03 o
   7   2   1        108.38         98.55         5.60 o
   8   2   1         11.74          3.14         1.93 o
   9   2   1        390.90        375.75        23.52 o
  10   2   1         10.74         15.67         5.42 o
  11   2   1          6.14          6.79         4.76 o
 -12   3   1          1.71          0.76         2.70 o
 -11   3   1          2.23          2.87         2.57 o
 -10   3   1        344.68        364.28        35.22 o
  -9   3   1         41.04         47.11        12.28 o
  -8   3   1        280.07        294.21        23.33 o
  -7   3   1         19.52         25.10         7.40 o
  -6   3   1         34.39         31.21         8.11 o
  -5   3   1        924.03        942.49        48.23 o
  -4   3   1          6.94          6.42         2.01 o
  -3   3   1          2.63          1.55         1.04 o
  -2   3   1       6563.67       6461.30        41.69 o
  -1   3   1       3099.40       3005.63        24.07 o
   0   3   1        154.04        144.25         5.30 o
   1   3   1          1.13          0.55         0.50 o
   2   3   1          8.53          5.67         1.43 o
   3   3   1       1919.94       1883.26        25.85 o
   4   3   1        337.64        364.80        15.56 o
   5   3   1        299.19        283.81        22.83 o
   6   3   1        268.99        285.90        16.56 o
   7   3   1        145.03        154.82        24.35 o
   8   3   1          0.27          5.30         2.80 o
   9   3   1         85.84         79.41         9.13 o
  10   3   1          1.55         -0.23         5.45 o
  11   3   1          7.40          1.04         4.93 o
 -12   4   1         12.51         24.90        11.75 o
 -11   4   1          3.99         -1.56         4.15 o
 -10   4   1         61.31         64.15        15.37 o
  -9   4   1        215.51        242.31        27.52 o
  -8   4   1        133.86        135.06        10.75 o
  -7   4   1        207.03        208.54        11.88 o
  -6   4   1       1249.52       1268.46        21.77 o
  -5   4   1          3.04          5.09         1.35 o
  -4   4   1       1166.57       1177.59        27.25 o
  -3   4   1        633.50        570.27        17.61 o
  -2   4   1          0.23          0.21         1.08 o
  -1   4   1        201.30        179.29         6.41 o
   0   4   1       3750.68       3742.89        47.21 o
   1   4   1       1201.80       1266.71        28.78 o
   2   4   1       1007.82       1065.18        18.50 o
   3   4   1         33.37         31.55         3.49 o
   4   4   1         75.55         58.76         5.00 o
   5   4   1        202.74        189.51        13.67 o
   6   4   1        170.20        173.82        13.01 o
   7   4   1        447.29        473.50        23.29 o
   8   4   1        188.10        185.80        22.28 o
   9   4   1          8.82         18.34         5.55 o
  10   4   1         46.27         54.58        10.05 o
  11   4   1         43.52         66.78        11.85 o
 -12   5   1         54.80         64.43        17.35 o
 -11   5   1          2.98         16.69         9.26 o
 -10   5   1        132.53        113.80        20.66 o
  -9   5   1        254.72        275.69        29.57 o
  -8   5   1         48.20         53.82        12.05 o
  -7   5   1         44.39         45.95         5.27 o
  -6   5   1          4.00          5.72         1.58 o
  -5   5   1         13.49         20.64         4.21 o
  -4   5   1         28.78         27.90         4.53 o
  -3   5   1       1060.80       1132.41        37.15 o
  -2   5   1          5.12          4.17         1.53 o
  -1   5   1       3913.24       3817.59        51.87 o
   0   5   1       1275.77       1254.69        15.87 o
   1   5   1        318.57        346.45        14.23 o
   2   5   1        554.64        523.39        12.76 o
   3   5   1       1241.49       1215.46        26.54 o
   4   5   1          3.97          0.58         1.53 o
   5   5   1        581.37        557.91        21.80 o
   6   5   1          0.25          0.53         0.96 o
   7   5   1        274.76        262.08        20.11 o
   8   5   1         16.41         19.15         5.40 o
   9   5   1         40.02         54.71        12.98 o
  10   5   1          1.77          1.80         2.32 o
  11   5   1         10.10          2.90         6.12 o
  12   5   1         11.91         21.08        10.76 o
 -11   6   1         29.58         30.54        12.19 o
 -10   6   1         71.72         84.30        18.14 o
  -9   6   1         36.23         30.74        10.03 o
  -8   6   1        271.18        278.62        28.30 o
  -7   6   1         28.07         25.21         8.48 o
  -6   6   1        117.73        129.61        16.71 o
  -5   6   1         49.41         67.14        11.32 o
  -4   6   1       2121.00       2070.62        56.87 o
  -3   6   1        191.29        196.35        16.52 o
  -2   6   1        645.18        610.96        26.59 o
  -1   6   1       1475.77       1512.99        28.29 o
   0   6   1        220.93        224.71         8.45 o
   1   6   1        325.43        362.44        12.17 o
   2   6   1         90.53        111.13         6.29 o
   3   6   1       1960.60       2038.69        35.66 o
   4   6   1        899.80        976.92        25.65 o
   5   6   1         86.55         88.80         6.66 o
   6   6   1        447.96        440.61        13.21 o
   7   6   1        268.15        258.14        17.44 o
   8   6   1        625.20        568.55        39.61 o
   9   6   1         25.91         29.55        10.12 o
  10   6   1         11.02         14.90         7.36 o
  11   6   1         36.81         29.00         8.39 o
  12   6   1          0.74         -6.61         6.61 o
 -11   7   1         32.17         44.25        14.18 o
 -10   7   1         79.18         87.30        18.25 o
  -9   7   1        280.58        274.68        30.55 o
  -8   7   1        558.60        586.45        41.30 o
  -7   7   1        155.64        155.00        19.87 o
  -6   7   1        989.90       1018.35        47.43 o
  -5   7   1          2.28          1.87         3.02 o
  -4   7   1       2138.08       2262.07        62.17 o
  -3   7   1        929.52        937.34        37.37 o
  -2   7   1        172.37        167.34        14.96 o
  -1   7   1        467.69        497.39        17.37 o
   0   7   1       1501.28       1606.44        24.66 o
   1   7   1       1097.00       1123.19        24.41 o
   2   7   1          5.03          3.70         2.26 o
   3   7   1        193.76        184.84        11.30 o
   4   7   1          4.48          7.46         2.45 o
   5   7   1        439.88        443.37        17.84 o
   6   7   1         12.61          6.34         4.28 o
   7   7   1        985.83        943.03        53.25 o
   8   7   1         90.14         98.04        16.76 o
   9   7   1         39.69         28.04         9.43 o
  10   7   1         10.34          7.63         6.47 o
  11   7   1        137.28        152.24        18.48 o
  12   7   1          0.66         10.71         8.07 o
 -11   8   1         85.72        119.20        23.06 o
 -10   8   1         91.47         77.09        17.29 o
  -9   8   1          9.33          7.54         6.50 o
  -8   8   1         12.01         13.41         7.03 o
  -7   8   1         18.70         31.01         9.46 o
  -6   8   1         44.13         60.12        11.87 o
  -5   8   1         35.62         32.36         8.66 o
  -4   8   1        664.93        678.53        35.30 o
  -3   8   1        594.66        667.64        33.08 o
  -2   8   1         60.17         75.71        10.73 o
  -1   8   1       4120.43       4390.46        80.25 o
   0   8   1        416.84        467.23        24.00 o
   1   8   1          1.63          7.44         3.08 o
   2   8   1       2425.47       2453.68        54.71 o
   3   8   1          2.83          3.64         1.67 o
   4   8   1        574.71        559.65        20.96 o
   5   8   1       1178.59       1242.99        47.88 o
   6   8   1          1.93         11.28         5.72 o
   7   8   1         92.91         67.20        13.43 o
   8   8   1         16.59          4.05         2.64 o
   9   8   1        143.03        125.06        20.21 o
  10   8   1         28.94         17.15         8.07 o
  11   8   1         31.81         29.57         8.60 o
 -11   9   1          7.02          0.18         3.55 o
 -10   9   1         93.17         66.99        16.33 o
  -9   9   1         25.12         17.00         8.65 o
  -8   9   1          6.76          5.34         6.40 o
  -7   9   1         37.15         34.39        10.05 o
  -6   9   1        261.28        253.39        25.10 o
  -5   9   1        638.50        673.03        38.69 o
  -4   9   1         49.96         49.82        10.02 o
  -3   9   1        281.33        302.30        23.02 o
  -2   9   1          2.10          2.75         1.72 o
  -1   9   1        330.71        339.77        24.13 o
   0   9   1        657.77        744.85        25.32 o
   1   9   1          9.71          5.64         3.49 o
   2   9   1        270.53        304.92        20.59 o
   3   9   1          0.00          0.55         1.62 o
   4   9   1         11.68          6.21         2.78 o
   5   9   1         54.22         47.31         6.33 o
   6   9   1        499.54        497.13        34.16 o
   7   9   1        134.74        153.89        20.14 o
   8   9   1         82.14         82.77        15.75 o
   9   9   1         52.74         57.44        13.94 o
  10   9   1          5.97          9.57         6.42 o
  11   9   1        101.27        107.72        17.17 o
 -11  10   1          9.03         12.84         6.29 o
 -10  10   1         15.12         19.81         9.66 o
  -9  10   1         14.74         14.49         7.37 o
  -8  10   1        508.39        497.98        40.74 o
  -7  10   1        805.34        786.99        48.44 o
  -6  10   1         61.56         80.53        14.78 o
  -5  10   1        367.33        348.20        28.62 o
  -4  10   1         99.52        112.75        15.51 o
  -3  10   1         20.69         31.93         7.72 o
  -2  10   1         81.10        126.34        15.18 o
  -1  10   1        609.95        718.16        37.01 o
   0  10   1        328.07        372.49        19.17 o
   1  10   1         69.48         76.40        11.21 o
   2  10   1       1963.65       2053.86        56.74 o
   3  10   1        768.40        721.93        34.75 o
   4  10   1         33.35         28.63         6.94 o
   5  10   1         25.18         31.78         8.80 o
   6  10   1        108.08         90.79        15.11 o
   7  10   1         68.82         58.12        12.83 o
   8  10   1          1.07          4.37         4.05 o
   9  10   1         33.93         18.76         7.85 o
  10  10   1         15.58         11.13         5.97 o
  11  10   1          2.26         12.75         8.91 o
 -10  11   1          5.90         13.54         8.34 o
  -9  11   1         27.94         25.34        10.55 o
  -8  11   1         29.25         31.52        10.75 o
  -7  11   1         62.82         45.08        11.94 o
  -6  11   1        309.68        319.49        30.03 o
  -5  11   1         20.62         13.44         5.57 o
  -4  11   1        981.66        985.36        19.11 o
  -3  11   1          5.18          3.66         2.17 o
  -2  11   1        161.64        183.30        19.81 o
  -1  11   1        148.41        154.61        18.13 o
   0  11   1        259.97        305.62        18.40 o
   1  11   1        254.24        245.91        21.07 o
   2  11   1         52.29         41.94         8.76 o
   3  11   1         46.31         59.86        10.47 o
   4  11   1        177.78        190.96        19.74 o
   5  11   1        265.20        235.30        23.38 o
   6  11   1         96.69         80.65        14.51 o
   7  11   1         31.91         37.16        11.02 o
   8  11   1          0.67          2.99         4.17 o
   9  11   1         34.31         57.44        14.81 o
  10  11   1          2.98         -0.74         3.51 o
 -10  12   1         62.24         96.29        20.95 o
  -9  12   1         87.80         67.56        16.94 o
  -8  12   1          1.16          7.97         6.18 o
  -7  12   1        149.53        136.58        21.05 o
  -6  12   1          0.38         -1.13         3.37 o
  -5  12   1        145.76        143.71        19.48 o
  -4  12   1        104.92        109.33        16.51 o
  -3  12   1        113.81        120.74        16.58 o
  -2  12   1        364.67        402.25        30.34 o
  -1  12   1          0.80          9.13         5.83 o
   0  12   1        151.55        154.11        19.91 o
   1  12   1        113.26         89.96        13.68 o
   2  12   1         17.68         23.48         7.17 o
   3  12   1        287.40        303.73        24.87 o
   4  12   1        273.91        292.69        25.29 o
   5  12   1         93.06         85.82        14.32 o
   6  12   1         59.34         52.42        12.21 o
   7  12   1          7.08          7.53         6.78 o
   8  12   1        175.41        171.40        24.22 o
   9  12   1         89.61        101.78        20.13 o
  10  12   1          4.85          6.71         6.55 o
 -10  13   1          0.05          2.90         5.36 o
  -9  13   1         83.60         85.38        18.93 o
  -8  13   1          7.15         -5.95         5.95 o
  -7  13   1        155.65        170.76        24.20 o
  -6  13   1        342.11        324.47        31.50 o
  -5  13   1         16.43         12.13         5.95 o
  -4  13   1          2.55          3.45         3.89 o
  -3  13   1        141.28        170.80        20.79 o
  -2  13   1         12.58          7.61         3.30 o
  -1  13   1       1120.97       1205.11        56.88 o
   0  13   1        961.55        942.18        54.82 o
   1  13   1        109.87        108.48        16.02 o
   2  13   1         28.41         29.26         7.82 o
   3  13   1          1.32          3.00         3.58 o
   4  13   1          3.76          2.91         2.74 o
   5  13   1         91.69         88.07        15.15 o
   6  13   1        526.70        551.15        39.75 o
   7  13   1        113.81         91.97        17.36 o
   8  13   1         77.78         94.94        18.18 o
   9  13   1        119.36        161.30        25.14 o
  10  13   1          1.18          3.91         4.46 o
  -9  14   1         78.99        104.15        21.41 o
  -8  14   1         29.99         30.35        11.02 o
  -7  14   1         14.69          6.85         3.98 o
  -6  14   1        286.83        219.10        26.55 o
  -5  14   1         40.11         44.63        11.91 o
  -4  14   1         62.74         53.16        12.35 o
  -3  14   1         53.29         47.82        12.03 o
  -2  14   1        250.94        252.42        26.94 o
  -1  14   1        811.19        893.06        51.56 o
   0  14   1         60.75         63.13         9.88 o
   1  14   1          1.11          3.05         4.02 o
   2  14   1         51.14         54.20        11.74 o
   3  14   1        201.58        165.92        20.27 o
   4  14   1        197.99        183.34        21.66 o
   5  14   1        314.60        243.61        25.83 o
   6  14   1        113.95        107.56        18.15 o
   7  14   1          8.08         15.97         6.58 o
   8  14   1         55.84         75.59        16.76 o
   9  14   1          6.99         22.31        11.15 o
  -9  15   1         45.04         42.71        13.43 o
  -8  15   1         57.53         39.81        12.33 o
  -7  15   1          7.55          8.05         5.49 o
  -6  15   1         33.05         30.47        10.71 o
  -5  15   1         77.34         45.28        12.25 o
  -4  15   1        295.16        280.88        29.53 o
  -3  15   1         21.66         30.62        10.13 o
  -2  15   1        136.12        129.52        19.99 o
  -1  15   1         87.11         85.07        16.60 o
   0  15   1        739.21        763.73        36.24 o
   1  15   1         15.66         10.24         6.11 o
   2  15   1          4.26          9.28         5.75 o
   3  15   1          0.16          6.21         4.82 o
   4  15   1         12.95         21.61         7.06 o
   5  15   1          0.82         -5.04         5.04 o
   6  15   1         73.80         69.68        14.74 o
   7  15   1          4.34         10.82         6.75 o
   8  15   1         11.42         15.64         7.32 o
   9  15   1          0.43         -2.37         3.34 o
  -9  16   1          2.58          7.16         6.23 o
  -8  16   1         50.20         63.96        17.05 o
  -7  16   1          0.03          6.42         4.58 o
  -6  16   1          2.76          3.09         3.43 o
  -5  16   1        109.46        110.12        19.72 o
  -4  16   1        100.55        112.77        19.51 o
  -3  16   1         11.68         21.14         9.24 o
  -2  16   1          5.11          6.63         5.45 o
  -1  16   1        180.29        188.88        26.14 o
   0  16   1        122.51        109.89        14.30 o
   1  16   1        128.36        147.10        22.16 o
   2  16   1        330.97        324.87        31.48 o
   3  16   1         45.14         52.79        12.48 o
   4  16   1         75.05         83.63        16.12 o
   5  16   1         14.47         20.71         8.13 o
   6  16   1          6.76          4.38         4.41 o
   7  16   1         27.67         21.55         8.67 o
   8  16   1         12.34          8.72         4.92 o
   9  16   1          9.49          3.90         4.61 o
  -8  17   1          0.01         -3.40         3.40 o
  -7  17   1          0.47          7.49         7.88 o
  -6  17   1          0.01         -3.42         3.42 o
  -5  17   1         12.76         19.49         9.14 o
  -4  17   1        258.56        245.99        29.71 o
  -3  17   1        398.05        380.38        37.35 o
  -2  17   1         36.92         40.99        12.81 o
  -1  17   1          5.04          3.59         5.30 o
   0  17   1         75.73         87.70        13.47 o
   1  17   1          1.16         -0.26         4.39 o
   2  17   1          3.39         -0.19         2.93 o
   3  17   1        134.45        116.53        19.59 o
   4  17   1        117.14        131.16        20.81 o
   5  17   1          7.89          0.11         2.37 o
   6  17   1         11.45          6.95         4.95 o
   7  17   1         46.06         66.16        16.08 o
   8  17   1         15.91         18.93         8.46 o
  -7  18   1          1.58          6.14         7.51 o
  -6  18   1         56.69         54.80        15.15 o
  -5  18   1         19.65         26.15        10.15 o
  -4  18   1         26.57         21.73        10.06 o
  -3  18   1          5.57         14.18         9.12 o
  -2  18   1          5.81         10.75         8.00 o
  -1  18   1        129.28        172.25        27.42 o
   0  18   1         31.96         69.88        17.99 o
   1  18   1          2.08          0.03         2.71 o
   2  18   1         39.19         35.28        12.64 o
   3  18   1        402.14        425.22        39.25 o
   4  18   1         39.62         43.83        12.80 o
   5  18   1         27.64         13.49         7.64 o
   6  18   1          7.04         -3.07         3.24 o
   7  18   1          9.73         27.94        10.92 o
   8  18   1        163.82        145.12        25.05 o
  -7  19   1          7.89         -1.30         3.71 o
  -6  19   1          1.88         -6.57         6.57 o
  -5  19   1          0.58         -0.77         4.20 o
  -4  19   1         17.47          8.73         6.56 o
  -3  19   1         55.02         52.80        15.15 o
  -2  19   1         57.85         74.63        18.60 o
  -1  19   1         14.65         14.42         9.27 o
   1  19   1          3.64         -5.96         5.96 o
   2  19   1         36.93         27.42        11.30 o
   3  19   1        108.65        111.43        20.98 o
   4  19   1          1.48         -5.10         5.10 o
   5  19   1          3.11         -6.97         6.97 o
   6  19   1          1.42         -1.11         3.61 o
   7  19   1          2.93          1.60         3.13 o
  -6  20   1         56.91         41.28        14.49 o
  -5  20   1          7.06         17.11        10.17 o
  -4  20   1         57.24         58.04        16.55 o
  -3  20   1         39.02         38.23        13.85 o
  -2  20   1          2.48         -0.24         3.73 o
  -1  20   1        155.77        142.91        27.25 o
   1  20   1         15.95         18.51         9.91 o
   2  20   1        125.47        143.68        25.79 o
   3  20   1        137.88        159.32        26.71 o
   4  20   1          6.08          4.29         2.96 o
   5  20   1         50.15         85.27        19.23 o
   6  20   1        128.98        173.87        27.46 o
  -5  21   1         14.92         20.06        11.60 o
  -4  21   1         69.14         64.84        18.25 o
  -3  21   1          0.73         16.68         9.64 o
  -2  21   1         92.45         86.99        22.13 o
  -1  21   1         10.74         26.35        12.88 o
   1  21   1          7.85         11.08         7.92 o
   2  21   1         78.65         94.50        21.47 o
   3  21   1          0.02          8.72         8.53 o
   4  21   1         30.71         52.67        16.15 o
   5  21   1          3.43          8.47         5.63 o
   6  21   1          0.17         -5.87         5.87 o
  -3  22   1         31.14         25.94        11.13 o
  -2  22   1         45.44         77.93        21.68 o
  -1  22   1          9.42         30.97        15.54 o
   2  22   1          0.23         -5.76         6.58 o
   3  22   1          6.46          8.61         7.29 o
   4  22   1         39.36         32.01        13.78 o
   5  22   1        231.42        247.82        35.36 o
   2  23   1         30.10         69.20        19.95 o
   3  23   1          0.03         -5.53         5.53 o
 -12   0   2          1.43          8.49         5.79 o
 -11   0   2        130.12        110.48        20.56 o
 -10   0   2         25.95         33.50        11.15 o
  -9   0   2          4.50          3.17         1.86 o
  -8   0   2         35.00         28.57        13.76 o
  -7   0   2        877.74        868.34        69.70 o
  -6   0   2        488.47        540.32        39.92 o
  -5   0   2       1886.32       1893.07       106.53 o
  -4   0   2        204.46        206.83        11.60 o
  -3   0   2       2554.86       2707.87        47.26 o
  -2   0   2       7092.90       6920.55        59.64 o
  -1   0   2      10138.93       9896.92        34.87 o
   0   0   2        238.63        228.66         5.77 o
   1   0   2        191.44        192.82         7.43 o
   2   0   2        985.16        977.34        17.48 o
   3   0   2         86.95         90.08        13.50 o
   4   0   2        148.11        179.34        20.04 o
   5   0   2       1006.99        977.96        49.56 o
   6   0   2          5.72         11.25         7.00 o
   7   0   2        929.37        872.37        53.29 o
   8   0   2        353.60        320.47        34.36 o
   9   0   2        315.26        328.81        36.78 o
  10   0   2         85.81         96.12        21.10 o
  11   0   2         70.56         85.46        18.68 o
 -12   1   2         20.48         16.32         5.91 o
 -11   1   2         28.01         22.32         6.72 o
 -10   1   2        744.68        821.20        36.60 o
  -9   1   2        243.34        246.71        15.35 o
  -8   1   2          0.12         -0.98         1.32 o
  -7   1   2        499.99        477.44        17.81 o
  -6   1   2         97.44         94.70         7.55 o
  -5   1   2          6.32          5.00         1.89 o
  -4   1   2         47.85         46.53         4.70 o
  -3   1   2        329.29        320.52        10.05 o
  -2   1   2       9841.84       9761.88        45.20 o
  -1   1   2      26758.49      25632.18       119.72 o
   0   1   2       2582.27       2537.34        19.02 o
   1   1   2          4.96          7.48         1.28 o
   2   1   2          1.63          2.43         1.20 o
   3   1   2        442.47        489.79        13.59 o
   4   1   2         27.53         26.71         3.29 o
   5   1   2        898.90        924.99        34.14 o
   6   1   2         70.71         64.60         9.54 o
   7   1   2        353.57        325.69        45.36 o
   8   1   2         55.73         63.98        10.96 o
   9   1   2          5.47          4.51         3.75 o
  10   1   2          6.44          2.04         2.04 o
  11   1   2          0.80         -4.35         4.55 o
 -12   2   2         39.14         31.24         8.24 o
 -11   2   2          7.87          9.84         4.56 o
 -10   2   2         12.85         18.93         8.22 o
  -9   2   2          0.00         -3.48         6.87 o
  -8   2   2        250.42        241.99        13.24 o
  -7   2   2         24.62         15.52         3.24 o
  -6   2   2         25.75         25.90         4.02 o
  -5   2   2       1821.06       1797.44        44.98 o
  -4   2   2       1196.12       1167.81        28.16 o
  -3   2   2        233.65        218.59         7.72 o
  -2   2   2       7130.10       7100.92        37.58 o
  -1   2   2        420.68        425.07         8.06 o
   0   2   2        164.45        159.34         4.82 o
   1   2   2        423.86        405.35         7.11 o
   2   2   2       2435.09       2437.93        26.76 o
   3   2   2        882.36        906.27        17.10 o
   4   2   2         59.88         63.88         7.81 o
   5   2   2        400.96        385.16        12.98 o
   6   2   2        309.12        273.42        10.44 o
   7   2   2        717.55        711.53        33.92 o
   8   2   2         80.52         73.68         8.87 o
   9   2   2        106.94        106.78        11.27 o
  10   2   2         40.07         36.39        16.11 o
  11   2   2         16.50         16.00         6.08 o
 -12   3   2         35.35         39.94        15.10 o
 -11   3   2        298.27        289.27        33.92 o
 -10   3   2         99.31        121.16        21.06 o
  -9   3   2        271.77        256.32        18.83 o
  -8   3   2         92.44        106.07        18.85 o
  -7   3   2        540.96        560.48        35.56 o
  -6   3   2        461.73        453.25        20.08 o
  -5   3   2       1619.17       1607.86        35.79 o
  -4   3   2         11.34          9.83         2.13 o
  -3   3   2          2.36          2.25         1.19 o
  -2   3   2       1132.70       1112.54        14.10 o
  -1   3   2         13.18         11.27         1.90 o
   0   3   2         14.83         29.12         2.33 o
   1   3   2       1376.96       1337.91        14.29 o
   2   3   2        420.23        421.90        15.44 o
   3   3   2         14.97         16.17         3.37 o
   4   3   2        246.46        274.50         8.48 o
   5   3   2          2.94          0.69         0.85 o
   6   3   2        202.93        207.91        13.11 o
   7   3   2         55.29         58.68         7.51 o
   8   3   2        575.03        564.72        24.40 o
   9   3   2         31.11         42.22         6.95 o
  10   3   2         29.47         36.87         8.74 o
  11   3   2         35.45         39.42         9.37 o
 -12   4   2          9.21          0.04         5.23 o
 -11   4   2         17.29         35.90        12.43 o
 -10   4   2          8.50         11.91         7.07 o
  -9   4   2        314.38        317.56        21.54 o
  -8   4   2          0.00          1.45         3.82 o
  -7   4   2          0.02         -0.40         2.82 o
  -6   4   2          2.06          3.51         3.47 o
  -5   4   2        137.57        153.31         9.32 o
  -4   4   2         73.27         70.54         5.99 o
  -3   4   2        220.68        215.67        10.19 o
  -2   4   2       1478.64       1409.85        21.61 o
  -1   4   2         60.79         62.10         3.31 o
   0   4   2         79.78         76.17         3.44 o
   1   4   2         61.77         53.11         2.93 o
   2   4   2          0.00          0.12         0.85 o
   3   4   2       1820.78       1955.52        30.86 o
   4   4   2        208.95        229.64        11.68 o
   5   4   2         49.06         47.09         6.78 o
   6   4   2         72.76         61.85         7.06 o
   7   4   2        579.35        569.62        23.06 o
   8   4   2         39.22         40.82         6.74 o
   9   4   2          1.17          1.98         2.63 o
  10   4   2          0.25          1.31         4.45 o
  11   4   2          5.80          9.57         4.73 o
 -12   5   2         48.50         58.29        16.47 o
 -11   5   2         50.29         54.73        15.65 o
 -10   5   2        486.19        503.45        42.85 o
  -9   5   2         17.19         20.27         8.05 o
  -8   5   2        185.19        190.54        23.19 o
  -7   5   2          2.33          0.90         1.47 o
  -6   5   2        114.66        106.41         6.62 o
  -5   5   2         70.97         76.00         5.20 o
  -4   5   2        263.61        259.13        12.75 o
  -3   5   2        420.38        446.79        11.15 o
  -2   5   2       1202.68       1185.33        25.74 o
  -1   5   2          3.34          3.03         1.22 o
   0   5   2       2519.61       2594.67        21.96 o
   1   5   2         37.84         34.86         2.87 o
   2   5   2        313.71        305.37        12.69 o
   3   5   2       1809.47       1923.94        31.41 o
   4   5   2         17.59         14.89         4.67 o
   5   5   2        571.58        537.89        19.73 o
   6   5   2        352.21        360.08        17.23 o
   7   5   2          8.88          9.54         3.18 o
   8   5   2         44.08         38.64         6.62 o
   9   5   2         48.04         54.15        10.00 o
  10   5   2          8.04          9.04         4.50 o
  11   5   2         76.67         93.79        15.16 o
  12   5   2          5.83         -4.60         6.14 o
 -11   6   2         92.82         84.35        18.81 o
 -10   6   2          3.65          8.21         8.52 o
  -9   6   2          5.39          6.53         5.15 o
  -8   6   2        167.40        166.98        21.92 o
  -7   6   2        142.33        154.92        19.89 o
  -6   6   2         12.54         11.77         5.89 o
  -5   6   2        302.53        313.64        24.42 o
  -4   6   2         28.61         32.33         7.32 o
  -3   6   2         56.96         66.22        13.81 o
  -2   6   2        284.47        261.37        12.53 o
  -1   6   2         58.25         58.33         4.53 o
   0   6   2        222.23        219.58         7.21 o
   1   6   2        287.65        274.45         8.74 o
   2   6   2         94.01         90.38         6.15 o
   3   6   2          3.35         -1.04         1.15 o
   4   6   2         11.71          8.59         3.60 o
   5   6   2        366.60        385.78        42.04 o
   6   6   2         13.24         12.85         3.35 o
   7   6   2         34.71         37.19         6.53 o
   8   6   2         42.29         52.58         7.79 o
   9   6   2         94.24        101.39        13.68 o
  10   6   2          3.33          2.65         4.17 o
  11   6   2         17.49         16.69         7.67 o
 -11   7   2          0.02          4.57         3.53 o
 -10   7   2        444.52        500.18        43.87 o
  -9   7   2          0.01          1.40         5.03 o
  -8   7   2        390.39        422.84        35.59 o
  -7   7   2         77.35         63.56        12.89 o
  -6   7   2         17.49         15.57         5.49 o
  -5   7   2          8.81          4.16         4.07 o
  -4   7   2        161.17        197.79        19.06 o
  -3   7   2        580.45        621.34        18.88 o
  -2   7   2        112.97        113.79         8.30 o
  -1   7   2        216.20        217.98        11.33 o
   0   7   2       3463.81       3505.09        31.16 o
   1   7   2        174.24        168.95         8.32 o
   2   7   2         25.96         34.54         4.09 o
   3   7   2        158.67        149.95        13.52 o
   4   7   2        205.97        231.51        18.13 o
   5   7   2        161.12        155.39        16.44 o
   6   7   2        279.00        269.93        17.95 o
   7   7   2         21.67         24.79         5.12 o
   8   7   2         10.88         11.39         4.29 o
   9   7   2          0.20         -3.92         3.92 o
  10   7   2          8.25          3.25         6.99 o
  11   7   2          9.91         12.93         5.70 o
 -11   8   2          0.05          0.53         5.22 o
 -10   8   2         22.42         27.00         9.57 o
  -9   8   2        267.20        276.91        31.10 o
  -8   8   2        639.50        700.53        46.71 o
  -7   8   2          4.61         10.97         6.63 o
  -6   8   2        105.89        119.89        17.35 o
  -5   8   2        319.17        320.26        26.52 o
  -4   8   2        449.93        463.41        29.92 o
  -3   8   2         69.44         63.71         6.38 o
  -2   8   2          0.72          0.29         1.07 o
  -1   8   2          0.06          3.01         1.61 o
   0   8   2         65.13         52.05         4.70 o
   1   8   2        695.56        686.18        18.46 o
   2   8   2       1666.30       1792.28        44.20 o
   3   8   2        147.85        139.82        13.73 o
   4   8   2          6.43         11.11         4.49 o
   5   8   2        140.18        134.30        15.74 o
   6   8   2         17.39         22.82         6.82 o
   7   8   2        388.11        388.08        31.22 o
   8   8   2         95.81        110.78        13.80 o
   9   8   2        179.39        204.03        20.29 o
  10   8   2          0.02          0.34         2.29 o
  11   8   2         20.18         21.45        12.37 o
 -11   9   2         23.46         21.30         9.32 o
 -10   9   2          5.71          7.36         5.61 o
  -9   9   2          6.54          6.63         5.23 o
  -8   9   2          0.01          5.83         6.08 o
  -7   9   2         93.45         91.50        16.56 o
  -6   9   2          0.46         -1.62         2.96 o
  -5   9   2        315.99        334.24        28.12 o
  -4   9   2        435.58        439.60        13.16 o
  -3   9   2         80.24         79.22         7.25 o
  -2   9   2         84.78         83.04         8.89 o
  -1   9   2         55.25         48.19         6.29 o
   0   9   2        108.89        120.28        10.19 o
   1   9   2       1409.90       1387.86        41.72 o
   2   9   2        236.82        311.07        19.92 o
   3   9   2          0.03         -0.22         1.55 o
   4   9   2         44.81         49.05         9.04 o
   5   9   2         26.09         28.08         7.47 o
   6   9   2        479.11        447.07        31.65 o
   7   9   2         97.17         95.77        15.90 o
   8   9   2         21.62         24.01         7.03 o
   9   9   2         12.69          6.40         3.59 o
  10   9   2         21.46         20.05         7.96 o
  11   9   2         23.72         19.64         9.69 o
 -11  10   2         12.05          5.99         5.97 o
 -10  10   2          5.43          3.63         4.06 o
  -9  10   2         96.56        113.82        21.01 o
  -8  10   2        421.74        383.62        36.28 o
  -7  10   2          0.01          2.71         4.48 o
  -6  10   2        122.32        155.81        20.91 o
  -5  10   2        675.53        634.14        39.44 o
  -4  10   2          1.20          3.95         2.54 o
  -3  10   2       1240.92       1262.03        30.17 o
  -2  10   2        953.38        952.22        27.62 o
  -1  10   2        280.48        306.36        25.69 o
   0  10   2         52.98         40.23         6.55 o
   1  10   2         99.92        124.74        13.55 o
   2  10   2        178.15        174.79        15.68 o
   3  10   2        568.91        553.68        29.44 o
   4  10   2         74.73         59.50        10.32 o
   5  10   2        438.60        449.40        30.54 o
   6  10   2         23.76         29.64         8.81 o
   7  10   2          0.81          9.67         5.75 o
   8  10   2         63.93         64.75        14.31 o
   9  10   2          1.06          2.60         2.87 o
  10  10   2         41.30         42.00         9.95 o
 -10  11   2          0.97          6.98         6.33 o
  -9  11   2         78.48        101.64        20.25 o
  -8  11   2          2.09         -1.97         5.63 o
  -7  11   2        374.87        420.19        36.81 o
  -6  11   2        286.23        277.79        28.28 o
  -5  11   2         50.07         37.32         9.87 o
  -4  11   2         15.80         12.15         2.69 o
  -3  11   2         87.93         81.56         8.09 o
  -2  11   2        101.55        107.44         9.65 o
  -1  11   2         69.95         84.07        14.38 o
   0  11   2         10.88         12.20         3.67 o
   1  11   2         47.44         39.31         8.34 o
   2  11   2        212.87        208.47        18.33 o
   3  11   2         48.21         57.24        10.10 o
   4  11   2        380.93        326.90        24.99 o
   5  11   2        678.42        640.45        37.79 o
   6  11   2         52.86         64.89        12.99 o
   7  11   2          0.09          1.21         2.21 o
   8  11   2        107.25        135.34        20.63 o
   9  11   2         23.68         42.28         9.78 o
  10  11   2         33.36         43.07        10.04 o
 -10  12   2         35.20         49.61        15.21 o
  -9  12   2         24.46         19.93         9.71 o
  -8  12   2        189.92        192.67        26.93 o
  -7  12   2        345.85        328.84        33.35 o
  -6  12   2        355.98        350.53        32.68 o
  -5  12   2         38.34         53.77        12.65 o
  -4  12   2        137.80        134.65         9.61 o
  -3  12   2        285.75        265.69        29.15 o
  -2  12   2         13.72         13.62         5.92 o
  -1  12   2          3.09          9.57         5.39 o
   0  12   2        404.51        432.73        50.06 o
   1  12   2         20.41         15.92         6.06 o
   2  12   2        407.53        360.82        25.58 o
   3  12   2         54.66         48.40        10.01 o
   4  12   2        530.79        523.91        32.83 o
   5  12   2         43.84         51.26        11.05 o
   6  12   2        388.86        400.77        32.68 o
   7  12   2         38.87         21.62         7.66 o
   8  12   2          2.93         10.57         5.56 o
   9  12   2          4.81          1.70         2.38 o
  10  12   2         68.37         80.18        18.33 o
 -10  13   2          2.02         -7.39         7.39 o
  -9  13   2          0.87          0.97         2.72 o
  -8  13   2          0.29          5.70         6.63 o
  -7  13   2        475.18        476.43        41.10 o
  -6  13   2        424.90        401.87        35.76 o
  -5  13   2        899.22        891.63        51.49 o
  -4  13   2        697.31        741.69        45.78 o
  -3  13   2        279.24        279.76        16.13 o
  -2  13   2         46.65         40.58        10.49 o
  -1  13   2        883.35        891.11        51.42 o
   0  13   2        400.19        422.30        24.39 o
   1  13   2        268.78        276.41        24.49 o
   2  13   2        612.74        612.90        35.55 o
   3  13   2        122.91        120.09        15.65 o
   4  13   2        501.71        427.86        31.00 o
   5  13   2        106.58         80.36        13.94 o
   6  13   2          5.63          5.82         4.05 o
   7  13   2          3.20         12.73         6.38 o
   8  13   2          2.95          3.47         3.68 o
   9  13   2          2.97          4.66         3.79 o
  10  13   2          0.75          0.35         2.64 o
  -9  14   2         11.25         16.89         9.56 o
  -8  14   2          0.03          5.26         5.76 o
  -7  14   2         12.45          9.96         6.16 o
  -6  14   2         12.53         20.92         8.81 o
  -5  14   2        339.30        331.62        32.53 o
  -4  14   2         29.40         23.47         8.61 o
  -3  14   2        142.03        121.15        25.68 o
  -2  14   2         10.15         19.30         8.40 o
  -1  14   2         18.98         29.59         9.41 o
   0  14   2         15.70          5.09        11.36 o
   1  14   2        368.38        364.92        30.15 o
   2  14   2        571.46        551.51        36.07 o
   3  14   2        659.86        662.39        39.14 o
   4  14   2        384.48        441.07        32.74 o
   5  14   2          2.96          3.58         3.80 o
   6  14   2          0.08         10.92         6.65 o
   7  14   2          6.63          7.82         5.52 o
   8  14   2         91.79        126.05        21.14 o
   9  14   2          0.31         -7.97         7.97 o
  -9  15   2         51.32         60.09        17.21 o
  -8  15   2         13.76         15.52         8.52 o
  -7  15   2         93.74        122.21        21.60 o
  -6  15   2         88.72         90.53        18.02 o
  -5  15   2        191.86        191.93        25.82 o
  -4  15   2        194.05        218.20        26.77 o
  -3  15   2        894.32        965.11        56.07 o
  -2  15   2        553.00        548.08        43.10 o
  -1  15   2        448.15        411.21        38.39 o
   0  15   2         35.93         43.51        13.94 o
   1  15   2          7.92         15.74         6.40 o
   2  15   2        100.56         90.90        15.44 o
   3  15   2        296.87        273.55        26.42 o
   4  15   2         24.56         21.99         7.75 o
   5  15   2          1.99         -1.31         2.53 o
   6  15   2        109.12        112.63        18.46 o
   7  15   2         42.44         42.68        12.33 o
   8  15   2          7.64         22.53         9.01 o
   9  15   2          3.74          5.15         4.50 o
  -8  16   2          4.87         17.98         9.62 o
  -7  16   2          0.15         -3.83         4.61 o
  -6  16   2         43.61         55.18        14.46 o
  -5  16   2        116.28         96.52        18.90 o
  -4  16   2          9.86          8.78         6.35 o
  -3  16   2        120.72        125.59        21.20 o
  -2  16   2        417.77        407.61        38.62 o
  -1  16   2        271.80        344.89        36.76 o
   0  16   2         53.51         44.50        13.73 o
   1  16   2        283.39        292.20        30.40 o
   2  16   2         55.34         58.84        13.30 o
   3  16   2         16.20          5.43         4.28 o
   4  16   2          3.26          4.94         4.74 o
   5  16   2         37.76         19.03         7.71 o
   6  16   2         29.88         47.70        12.76 o
   7  16   2         73.55         98.77        18.69 o
   8  16   2         12.31         18.55         9.23 o
  -8  17   2         22.46         37.09        13.59 o
  -7  17   2          0.01          5.85         5.97 o
  -6  17   2         18.32         13.90         6.90 o
  -5  17   2         21.00         25.25        10.18 o
  -4  17   2          9.95         13.58         7.00 o
  -3  17   2        212.59        230.45        30.12 o
  -2  17   2         39.94         20.31         9.99 o
  -1  17   2        406.22        357.40        39.38 o
   0  17   2        820.54        942.71        65.36 o
   1  17   2          7.55          8.99         6.26 o
   2  17   2        119.03        139.57        21.47 o
   3  17   2          7.12          4.55         4.13 o
   4  17   2         53.72         70.01        14.88 o
   5  17   2          8.89          7.60         3.98 o
   6  17   2          0.71          1.10         2.84 o
   7  17   2          0.28          5.53         5.78 o
  -7  18   2          0.40         -7.69         7.69 o
  -6  18   2         61.26         37.89        12.65 o
  -5  18   2         36.14         46.76        14.05 o
  -4  18   2          1.97          1.23         3.12 o
  -3  18   2          6.75         13.59         7.97 o
  -2  18   2        128.15        148.02        25.84 o
  -1  18   2          2.12          9.33         7.32 o
   0  18   2         71.49         43.40        14.87 o
   1  18   2         57.87         57.36        14.75 o
   2  18   2         12.94          3.83         3.75 o
   3  18   2         15.42         33.62        11.42 o
   4  18   2         19.04          3.92         3.55 o
   5  18   2          1.44         -5.00         5.00 o
   6  18   2         33.28         30.69        11.50 o
  -6  19   2          3.04          6.84         7.52 o
  -5  19   2         50.23         77.44        19.22 o
  -4  19   2          1.66         -2.08         3.86 o
  -3  19   2          2.50          5.67         3.56 o
  -2  19   2          9.20          2.36         4.14 o
  -1  19   2         18.80         11.07         9.00 o
   1  19   2          0.32         -4.04         7.12 o
   2  19   2        171.52        183.71        27.26 o
   3  19   2          1.51          4.68         4.80 o
   4  19   2         19.87         23.19        10.29 o
   5  19   2         57.35         52.14        13.73 o
  -5  20   2          1.90          5.98         6.18 o
  -4  20   2          5.10         16.33         9.40 o
  -3  20   2          3.90          9.73         7.61 o
  -2  20   2          1.13         11.95         9.20 o
  -1  20   2          0.52          1.58         4.91 o
   2  20   2         22.20         27.99        12.52 o
   3  20   2          9.62         15.72         8.21 o
   4  20   2         20.11         13.15         8.42 o
  -4  21   2         49.83         41.51        15.59 o
  -3  21   2         28.56         22.59        12.49 o
  -2  21   2         56.09         59.95        19.07 o
  -1  21   2         14.77         24.89        12.06 o
   2  21   2         17.90          4.01         4.84 o
   3  21   2         35.77         44.35        14.73 o
  -1  22   2         22.08         30.00        13.85 o
 -12   1   3        123.54        123.47        16.18 o
 -11   1   3         14.69         22.38         6.64 o
 -10   1   3         54.91         35.86         7.72 o
  -9   1   3        195.16        207.23        11.99 o
  -8   1   3          2.39          2.62         1.58 o
  -7   1   3         60.71         68.30         6.29 o
  -6   1   3        475.49        439.56        14.99 o
  -5   1   3         18.71         21.47         3.10 o
  -4   1   3       1021.52       1050.17        19.72 o
  -3   1   3       2402.35       2437.08        27.17 o
  -2   1   3        648.41        675.02        10.86 o
  -1   1   3        258.71        285.68         6.38 o
   0   1   3          0.46          0.73         0.85 o
   1   1   3        125.02        149.06         6.70 o
   2   1   3       2126.50       2149.88        30.96 o
   3   1   3         19.50         16.65         4.86 o
   4   1   3          2.26          2.41         1.70 o
   5   1   3        123.88        136.51        15.43 o
   6   1   3         12.78         10.41         4.17 o
   7   1   3         10.10          4.05         4.49 o
   8   1   3        458.77        434.54        35.96 o
   9   1   3         10.87          9.34         4.96 o
  10   1   3          4.49          3.39         5.66 o
  11   1   3         12.36         22.32         9.32 o
 -12   2   3        180.89        187.23        20.02 o
 -11   2   3         12.60          6.64         8.11 o
 -10   2   3         49.10         58.17         9.93 o
  -9   2   3         17.74         15.25         3.46 o
  -8   2   3          2.81          3.30         1.61 o
  -7   2   3         20.19         19.58         3.89 o
  -6   2   3        517.21        558.19        20.37 o
  -5   2   3         24.21         19.66         3.11 o
  -4   2   3          0.21          1.15         1.44 o
  -3   2   3        825.38        851.44        14.90 o
  -2   2   3        539.60        568.36         9.68 o
  -1   2   3       6079.26       6175.70        51.77 o
   0   2   3       1088.49       1123.71        15.74 o
   1   2   3         13.55         15.01         2.50 o
   2   2   3        516.08        513.69        19.67 o
   3   2   3        187.74        197.80         9.26 o
   4   2   3        146.75        145.39         7.36 o
   5   2   3         10.05          5.69         3.17 o
   6   2   3         73.00         71.06        11.58 o
   7   2   3         78.44         60.48        11.24 o
   8   2   3         65.83         54.75         8.09 o
   9   2   3          0.13         -2.21         2.21 o
  10   2   3         75.39         66.94        11.85 o
  11   2   3        211.57        253.20        24.57 o
 -12   3   3          0.34         -3.90         3.90 o
 -11   3   3          0.24          4.59         3.95 o
 -10   3   3         45.28         43.18         7.19 o
  -8   3   3        534.60        530.76        21.84 o
  -7   3   3         91.02        100.01         9.05 o
  -5   3   3        486.12        495.12        17.32 o
  -4   3   3         47.91         48.20         5.10 o
  -3   3   3        465.69        445.48        15.08 o
  -2   3   3         74.10         76.75         4.51 o
  -1   3   3         17.43         15.34         2.85 o
   0   3   3        101.58         99.40         7.54 o
   1   3   3        296.70        291.46         9.02 o
   2   3   3         35.31         43.67         3.70 o
   4   3   3       1001.80       1046.23        20.07 o
   5   3   3          6.91          6.38         2.41 o
   6   3   3        159.10        164.23        12.36 o
   7   3   3          3.26          9.93         3.57 o
   8   3   3          2.95          3.78         2.63 o
   9   3   3         14.15         15.76         5.47 o
  10   3   3         24.39         21.73         6.37 o
  11   3   3          2.39          6.31         7.78 o
 -12   4   3          5.84          5.38         3.54 o
 -11   4   3          8.77          2.55         5.24 o
 -10   4   3          9.33         10.13         4.27 o
  -9   4   3        170.60        166.32        16.42 o
  -8   4   3        154.33        160.80        15.37 o
  -7   4   3        203.29        220.70        23.04 o
  -6   4   3        577.20        583.67        22.57 o
  -5   4   3         12.36          6.23         1.94 o
  -4   4   3         56.15         47.49         5.16 o
  -3   4   3          4.62          8.33         2.27 o
  -2   4   3          0.04          1.60         1.41 o
  -1   4   3        181.77        203.48        12.25 o
   0   4   3        149.87        169.36        12.10 o
   1   4   3        228.67        206.26        10.37 o
   2   4   3         55.41         56.69         4.89 o
   3   4   3          1.11          2.45         1.29 o
   4   4   3          5.55          4.02         2.12 o
   5   4   3       1100.75       1081.17        19.73 o
   6   4   3         66.54         61.14         7.73 o
   7   4   3          7.41          7.42         2.71 o
   8   4   3          0.45         -0.46         2.16 o
   9   4   3          0.78          3.22         2.55 o
  10   4   3          0.66          7.79         4.27 o
  11   4   3        193.88        186.25        29.42 o
 -12   5   3         18.30         29.43         8.25 o
 -11   5   3        300.61        298.16        35.28 o
 -10   5   3          1.01         -1.06         2.69 o
  -9   5   3          0.92         -2.21         4.57 o
  -8   5   3         15.33          8.37         4.60 o
  -7   5   3        321.86        302.66        27.65 o
  -6   5   3        376.47        388.35        17.16 o
  -5   5   3          4.25          5.37         2.46 o
  -4   5   3        114.30        142.72        10.18 o
  -3   5   3       1287.68       1325.35        25.55 o
  -2   5   3        128.72        133.73         8.19 o
  -1   5   3        943.72        911.82        14.94 o
   0   5   3        234.61        222.12         7.45 o
   1   5   3       1410.35       1438.28        22.22 o
   2   5   3         15.99         15.12         2.90 o
   3   5   3       1034.26       1086.90        25.13 o
   4   5   3          1.92          1.21         1.79 o
   5   5   3        121.66        108.63         6.78 o
   6   5   3         36.89         24.93         4.99 o
   7   5   3        173.77        152.26        12.83 o
   8   5   3        265.36        271.97        18.20 o
   9   5   3         78.14         70.01        14.93 o
  10   5   3         84.57        108.53        15.41 o
  11   5   3         26.50         32.43        14.30 o
 -11   6   3          3.99         13.08         7.31 o
 -10   6   3        632.22        656.80        35.14 o
  -9   6   3        203.88        246.33        28.82 o
  -8   6   3         14.64         34.49        10.50 o
  -7   6   3         22.77         19.39         7.14 o
  -6   6   3          4.26          4.17         1.57 o
  -5   6   3        771.92        805.29        22.40 o
  -4   6   3        625.95        617.89        20.26 o
  -3   6   3        807.23        780.13        19.37 o
  -2   6   3         24.20         27.70         3.74 o
  -1   6   3        477.38        461.98        12.12 o
   0   6   3        766.35        757.02        15.17 o
   1   6   3       2025.00       2138.52        30.69 o
   2   6   3         56.53         47.41         5.27 o
   4   6   3         34.59         40.94         5.42 o
   5   6   3        155.47        142.10         8.19 o
   6   6   3       1356.24       1431.83        44.10 o
   7   6   3         10.42          5.81         3.41 o
   8   6   3         85.16         86.91        10.35 o
   9   6   3        289.44        328.09        25.41 o
  10   6   3         17.61         28.51         8.02 o
  11   6   3         17.43         18.42         8.53 o
 -11   7   3         32.32         32.53        11.88 o
 -10   7   3         66.30         77.07        12.31 o
  -9   7   3        130.17        118.48        20.15 o
  -8   7   3         30.38         30.13        10.19 o
  -7   7   3          6.88          6.31         4.59 o
  -6   7   3        177.57        180.77        20.97 o
  -5   7   3        845.41        905.74        44.63 o
  -4   7   3         71.09         88.00        12.95 o
  -3   7   3        411.84        417.38        18.87 o
  -2   7   3       2462.62       2511.28        34.91 o
  -1   7   3        431.95        431.66        15.65 o
   0   7   3          2.47          2.64         1.22 o
   1   7   3        634.55        641.80        13.66 o
   2   7   3        954.08        985.34        24.87 o
   3   7   3         17.03         19.32         3.83 o
   4   7   3          2.05          3.40         4.16 o
   5   7   3         72.08         81.98         9.75 o
   6   7   3         12.27          5.64         3.66 o
   7   7   3        203.75        193.37        14.71 o
   8   7   3         83.76         74.18        15.42 o
   9   7   3         19.37         16.42         5.64 o
  10   7   3         26.58         30.01        13.93 o
 -11   8   3        214.94        229.50        32.12 o
 -10   8   3          0.63         -2.27         6.65 o
  -9   8   3         23.18         37.95        12.21 o
  -8   8   3        213.67        220.34        26.84 o
  -7   8   3          0.07          0.26         2.60 o
  -6   8   3        174.89        189.93        22.30 o
  -5   8   3        127.22        118.93        16.90 o
  -4   8   3        252.76        234.61        13.70 o
  -3   8   3         31.63         17.48         4.08 o
  -2   8   3        108.31        104.07         7.41 o
  -1   8   3         16.66         24.46         3.35 o
   0   8   3        390.91        404.44        16.09 o
   1   8   3        142.50        148.00         7.23 o
   2   8   3         21.28         18.39         2.79 o
   3   8   3        604.75        626.12        44.72 o
   4   8   3          6.31          1.66         2.67 o
   5   8   3        215.82        213.88        15.87 o
   6   8   3         47.38         61.44         9.28 o
   7   8   3        390.93        446.13        26.53 o
   8   8   3         15.80         13.50         8.53 o
   9   8   3         24.13         21.22         6.87 o
  10   8   3         14.95          4.98         9.09 o
 -11   9   3         46.19         73.15        18.93 o
 -10   9   3         53.33         30.61        11.38 o
  -9   9   3          9.60          4.73         4.21 o
  -8   9   3        434.28        404.94        37.32 o
  -7   9   3         19.79          8.57         5.94 o
  -6   9   3        549.32        636.61        41.75 o
  -5   9   3          0.14          8.91         5.92 o
  -4   9   3         56.48         69.36         9.49 o
  -3   9   3        725.90        912.00        30.03 o
  -2   9   3         84.53         85.69         9.36 o
  -1   9   3        372.91        425.25        14.74 o
   0   9   3        286.41        316.37        12.76 o
   1   9   3        143.74        147.36         7.92 o
   2   9   3        489.66        443.77        18.85 o
   3   9   3        113.80        112.55        10.10 o
   4   9   3       1035.79       1015.70        33.04 o
   5   9   3        111.60         99.85        11.02 o
   6   9   3         31.47         25.06         5.86 o
   7   9   3        350.33        285.58        21.42 o
   8   9   3          0.20          1.05         2.62 o
   9   9   3          7.06         10.92         7.17 o
 -10  10   3          3.78          1.46         3.78 o
  -9  10   3         48.97         33.43        12.11 o
  -8  10   3        207.17        208.25        27.44 o
  -7  10   3          2.34         -2.90         4.68 o
  -6  10   3        130.34        140.18        20.17 o
  -5  10   3        200.52        220.38        23.76 o
  -4  10   3         90.03         83.90         8.65 o
  -3  10   3        184.15        183.96        13.61 o
  -2  10   3          2.31          2.78         3.54 o
  -1  10   3         29.96         22.80         5.29 o
   0  10   3        139.50        127.50        12.84 o
   1  10   3        159.43        181.15        12.64 o
   2  10   3        350.07        360.47        17.98 o
   3  10   3          0.15         -0.43         1.70 o
   4  10   3        126.09        141.46        15.09 o
   5  10   3        315.61        321.83        20.45 o
   6  10   3          7.57         10.18         4.09 o
   7  10   3         83.89         80.54        11.93 o
   8  10   3          0.64          7.74         4.34 o
   9  10   3         33.38         15.18         5.59 o
 -10  11   3          6.06          5.88         5.82 o
  -9  11   3        446.46        596.49        49.56 o
  -8  11   3        152.05        170.25        25.38 o
  -7  11   3         33.43         33.04        10.89 o
  -6  11   3         13.13         21.86         8.43 o
  -5  11   3        289.43        299.07        28.60 o
  -4  11   3          1.00          0.20         1.66 o
  -3  11   3         18.24         17.20        13.78 o
  -2  11   3       1195.53       1234.41        71.38 o
  -1  11   3         80.61         89.83        10.60 o
   0  11   3        316.36        336.45        21.53 o
   1  11   3         87.32         85.43         9.23 o
   2  11   3        240.17        233.21        15.17 o
   3  11   3          1.04          2.65         2.58 o
   4  11   3        326.92        321.85        19.49 o
   5  11   3        315.35        306.88        20.46 o
   6  11   3        460.87        448.27        26.40 o
   7  11   3        123.58        143.40        18.77 o
   8  11   3         23.97         15.61         6.82 o
   9  11   3         18.93         44.81        16.77 o
 -10  12   3          0.07         -2.09         3.72 o
  -9  12   3          0.01         -7.22         7.25 o
  -8  12   3         21.49         26.06        10.41 o
  -7  12   3          0.02         -0.98         4.04 o
  -6  12   3        209.88        184.84        24.29 o
  -5  12   3        237.65        242.45        26.90 o
  -4  12   3          0.08         -1.44         3.37 o
  -3  12   3          8.79          4.53         2.57 o
  -2  12   3         25.32         19.31         5.09 o
  -1  12   3        201.55        207.94        21.15 o
   0  12   3         34.88         76.99        10.89 o
   1  12   3        118.90        130.48        12.19 o
   2  12   3         27.11         27.86         5.46 o
   3  12   3        363.36        350.91        20.16 o
   4  12   3        391.80        359.16        21.38 o
   5  12   3          1.25         -0.13         1.52 o
   6  12   3          7.83         15.90         5.25 o
   7  12   3          1.28         -3.31         7.18 o
   8  12   3         14.93         18.44        10.86 o
  -9  13   3         19.86         56.99        15.44 o
  -8  13   3         13.20         -0.87         6.20 o
  -7  13   3        133.98        147.46        23.21 o
  -6  13   3        516.61        536.29        42.44 o
  -5  13   3          0.12          9.72         6.22 o
  -4  13   3        174.42        157.72        21.78 o
  -3  13   3          2.21          1.00         4.21 o
  -2  13   3        198.59        188.25        15.73 o
  -1  13   3          0.04         -1.64         4.67 o
   0  13   3        207.80        205.85        17.84 o
   1  13   3          0.16         -1.29         1.56 o
   2  13   3        497.87        545.45        47.37 o
   3  13   3        356.35        361.03        21.44 o
   4  13   3         23.27         27.81        12.97 o
   5  13   3         45.86         33.74         6.95 o
   6  13   3          6.21         11.06         4.36 o
   7  13   3          1.94         10.62         6.49 o
   8  13   3         13.49          4.68         6.69 o
  -9  14   3         33.07         13.94         7.98 o
  -8  14   3          5.23          1.28         3.47 o
  -7  14   3         49.40         39.54        12.01 o
  -6  14   3         69.79         73.20        16.44 o
  -5  14   3        200.82        224.51        27.70 o
  -4  14   3         49.13         58.98        13.82 o
  -3  14   3       1105.56       1047.45        58.56 o
  -2  14   3         17.67         15.08         8.52 o
  -1  14   3        459.79        483.60        27.07 o
   0  14   3        293.05        335.77        23.66 o
   1  14   3        545.50        545.52        27.68 o
   2  14   3          3.65          3.80         4.88 o
   3  14   3          8.08         11.88         6.82 o
   4  14   3         62.68         56.31        30.17 o
   5  14   3        110.35        119.99        16.41 o
   6  14   3          4.17          9.29         8.66 o
   7  14   3         86.67        127.39        26.38 o
  -8  15   3          5.12         -3.14         4.32 o
  -7  15   3        186.93        189.20        27.81 o
  -6  15   3          9.68          7.24         5.03 o
  -5  15   3         40.53         48.69        13.64 o
  -4  15   3        120.41         74.07        16.39 o
  -3  15   3         22.20         36.90        12.10 o
  -2  15   3        876.27        894.42        36.67 o
   0  15   3          4.56          4.80         5.93 o
   1  15   3        552.78        559.98        28.95 o
   2  15   3        194.73        165.99        15.72 o
   3  15   3        182.26        146.65        15.07 o
   4  15   3         74.50         67.34        10.33 o
   5  15   3        126.96        135.00        25.39 o
   6  15   3          0.01         -2.95         5.62 o
   7  15   3          7.53          0.64         5.75 o
  -8  16   3          0.47         -1.42         2.75 o
  -7  16   3         52.09         51.66        14.90 o
  -6  16   3         15.84         24.00        10.22 o
  -5  16   3         16.78         35.35        11.95 o
  -4  16   3          8.41          4.39         3.55 o
  -3  16   3         66.35         70.61        16.63 o
  -2  16   3          8.02          8.32         6.96 o
  -1  16   3         86.81         90.58        12.72 o
   0  16   3          4.41          6.61         2.84 o
   1  16   3        122.70        126.61        26.67 o
   2  16   3         71.82         79.90        11.38 o
   3  16   3        147.73        158.58        20.75 o
   4  16   3          2.63          1.08         3.09 o
   5  16   3         20.33          7.85         5.85 o
   6  16   3         63.39         58.73        18.30 o
  -7  17   3        103.05        113.16        22.96 o
  -6  17   3          3.39         -0.60         3.17 o
  -5  17   3         74.51         60.49        15.75 o
  -4  17   3         50.66         44.47        13.92 o
  -3  17   3         27.76         25.01         9.52 o
  -2  17   3        100.67        107.28        21.91 o
  -1  17   3          0.49          7.56         3.85 o
   0  17   3          9.35          7.37         5.62 o
   1  17   3          6.98          8.80         4.01 o
   2  17   3         26.60         32.81         7.48 o
   4  17   3          2.31          8.33         7.14 o
   5  17   3          2.93         10.19         8.27 o
   6  17   3         18.89         33.75        13.88 o
  -6  18   3         69.83         75.09        19.21 o
  -5  18   3         33.63         40.79        13.55 o
  -4  18   3        224.91        254.06        34.22 o
  -3  18   3         83.44        116.61        23.31 o
  -2  18   3        117.40        137.98        25.91 o
  -1  18   3        580.57        605.15        55.88 o
   0  18   3        380.11        388.81        37.19 o
   1  18   3          0.04         -1.88         4.01 o
   2  18   3        187.79        163.37        26.68 o
   3  18   3          1.05         14.85         9.37 o
   4  18   3          9.56         20.48        10.16 o
   5  18   3         62.29         52.46        17.44 o
  -6  19   3          7.31         -3.21         5.00 o
  -5  19   3         37.81         15.11         8.68 o
  -4  19   3          7.29          5.05         5.05 o
  -3  19   3          2.67         16.66        10.69 o
  -2  19   3         14.59          8.13         6.58 o
  -1  19   3         21.50         23.23        12.66 o
   0  19   3          3.15         30.88        10.67 o
   1  19   3         10.26         19.78         9.25 o
   2  19   3         24.00         52.66        15.63 o
   3  19   3          8.92         21.66        10.29 o
   4  19   3          1.33          7.57         6.86 o
   5  19   3          4.29         20.99        11.34 o
  -4  20   3         73.35        112.51        24.40 o
  -3  20   3         55.37         51.00        16.62 o
  -2  20   3         49.90         44.13        16.18 o
  -1  20   3        270.71        289.19        41.70 o
   1  20   3          0.07         -1.81         3.18 o
   2  20   3         16.78         31.95        13.28 o
   3  20   3         15.19         17.26         8.21 o
   4  20   3         68.69        107.15        24.55 o
  -2  21   3        100.45         90.79        23.41 o
  -1  21   3         13.46         18.96        12.61 o
   2  21   3         52.72         49.44        15.37 o
   3  21   3         93.70        101.23        23.53 o
   2  22   3          0.95          9.24         7.29 o
 -12   0   4          5.00         -0.79         4.90 o
 -11   0   4        630.99        670.01        51.21 o
 -10   0   4         21.17         25.83         7.91 o
  -9   0   4        188.16        205.07        17.91 o
  -8   0   4         17.79         15.84         4.94 o
  -7   0   4         81.23         88.00        10.68 o
  -6   0   4        795.44        786.55        52.22 o
  -5   0   4          1.78          1.81         2.69 o
  -4   0   4          3.40          7.39         2.94 o
  -3   0   4       2759.32       2738.15        81.69 o
  -2   0   4       2256.95       2474.38        46.68 o
  -1   0   4        634.51        660.21        16.90 o
   0   0   4          0.44          0.91         2.48 o
   1   0   4         34.18         34.85         3.88 o
   2   0   4       1452.99       1360.35        42.47 o
   3   0   4       1521.39       1676.54        80.21 o
   4   0   4         83.10         86.48        18.67 o
   5   0   4        202.41        206.17        30.70 o
   6   0   4          2.50          5.35         7.30 o
   7   0   4          3.28          1.10         5.37 o
   8   0   4          2.19          8.97         7.52 o
   9   0   4         24.24         22.94        12.98 o
  10   0   4          0.86          3.16         3.40 o
 -12   1   4          7.32         12.93         5.95 o
 -11   1   4        276.67        272.88        23.13 o
 -10   1   4          0.48          2.38         1.72 o
  -9   1   4        102.35        115.40         9.60 o
  -8   1   4         36.76         45.29         5.76 o
  -7   1   4        132.30        130.08         9.14 o
  -6   1   4         37.79         37.06         5.27 o
  -5   1   4        144.22        146.97         8.53 o
  -4   1   4        312.32        359.18        16.99 o
  -3   1   4       9748.19      10105.40        58.46 o
  -2   1   4       1957.25       2063.26        19.84 o
  -1   1   4        489.40        514.07        11.42 o
   0   1   4         56.26         59.06         3.36 o
   1   1   4         26.58         25.00         2.28 o
   2   1   4         88.37         71.12         5.51 o
   3   1   4        532.05        547.06        22.05 o
   4   1   4         73.77         71.03        12.31 o
   5   1   4        183.30        176.61        19.93 o
   6   1   4        981.19       1035.18        49.79 o
   7   1   4         76.90         92.23        15.57 o
   8   1   4        129.71        158.63        21.08 o
   9   1   4         22.07         20.54         6.09 o
  10   1   4         78.71         84.64        11.94 o
 -12   2   4        127.84        178.61        19.87 o
 -11   2   4        122.01        134.07        16.06 o
 -10   2   4        164.05        171.13        12.08 o
  -9   2   4        104.19        101.55         8.89 o
  -8   2   4          2.76          6.15         2.43 o
  -7   2   4          5.49          3.64         2.08 o
  -6   2   4        778.55        760.12        20.74 o
  -5   2   4        136.78        130.59         7.97 o
  -4   2   4          1.20          0.92         1.23 o
  -3   2   4         27.74         25.40         2.99 o
  -2   2   4       1209.43       1272.89        15.62 o
  -1   2   4         12.28          9.89         1.90 o
   0   2   4        725.74        720.07        27.66 o
   1   2   4        611.80        600.90        11.01 o
   2   2   4         31.85         34.59         6.86 o
   3   2   4        116.29        120.13        10.26 o
   4   2   4        256.65        263.50        14.49 o
   5   2   4          0.33         -6.27         6.27 o
   6   2   4         30.00         46.06        11.09 o
   7   2   4        105.94        102.88        10.97 o
   8   2   4        118.57        134.21        13.44 o
   9   2   4        103.86        114.18        13.09 o
  10   2   4         29.88         15.40        10.35 o
 -12   3   4        385.84        402.23        29.58 o
 -11   3   4          4.68         10.35         7.10 o
 -10   3   4          1.84         -0.34         2.03 o
  -9   3   4        138.24        145.87        10.85 o
  -8   3   4        341.58        346.13        15.75 o
  -7   3   4          7.65          5.00         1.94 o
  -6   3   4         12.52         11.24         2.98 o
  -5   3   4        410.48        392.85        13.96 o
  -4   3   4        125.62        142.82         7.73 o
  -3   3   4         16.64         14.81         2.40 o
  -2   3   4          4.74          2.56         1.31 o
  -1   3   4        213.02        221.85        10.40 o
   0   3   4          5.26          6.54         2.31 o
   1   3   4       1817.82       1900.81        46.96 o
   2   3   4        636.10        667.18        17.81 o
   3   3   4        124.98        126.86         7.39 o
   4   3   4         31.78         30.70         3.90 o
   5   3   4        660.90        655.64        24.20 o
   6   3   4         75.78         81.10         9.23 o
   7   3   4        180.31        164.96        13.92 o
   8   3   4        193.00        203.58        16.53 o
   9   3   4        128.47        147.03        22.40 o
  10   3   4          3.74         -2.90         5.67 o
 -12   4   4         39.69         45.53        13.74 o
 -11   4   4         84.20         62.32        10.93 o
 -10   4   4        148.53        154.59        13.62 o
  -9   4   4         32.72         19.22         4.54 o
  -8   4   4         54.68         66.73         8.14 o
  -7   4   4        302.66        273.29        16.20 o
  -6   4   4         31.20         37.82         5.84 o
  -5   4   4        101.26         96.49        10.38 o
  -4   4   4        161.26        166.50        10.27 o
  -3   4   4         48.96         47.10         5.69 o
  -2   4   4        266.16        286.76        14.07 o
  -1   4   4       1123.37       1111.29        32.38 o
   0   4   4        290.55        314.17        31.09 o
   1   4   4        216.03        231.76        17.36 o
   2   4   4         49.11         45.25         6.50 o
   3   4   4         35.03         35.62         4.01 o
   5   4   4        323.09        315.92        19.39 o
   6   4   4         86.72         67.51         8.43 o
   7   4   4         22.77         18.22         4.52 o
   8   4   4         29.39         30.79         6.67 o
   9   4   4         48.32         51.80        12.74 o
  10   4   4          0.31         11.63         8.82 o
 -12   5   4          4.06         -1.56         5.02 o
 -11   5   4          0.31          6.08         8.15 o
 -10   5   4          0.00          2.97         2.37 o
  -9   5   4        553.14        522.83        30.83 o
  -8   5   4         39.64         31.14         9.27 o
  -7   5   4        415.59        401.56        24.56 o
  -6   5   4          0.47         -0.44         1.86 o
  -5   5   4          2.38          8.15         4.85 o
  -4   5   4        212.03        224.54        19.94 o
  -3   5   4        185.21        190.19        13.45 o
  -2   5   4        879.62        881.39        15.27 o
  -1   5   4        431.74        457.09        21.83 o
   0   5   4        217.74        196.71        20.57 o
   1   5   4          6.45          5.17         2.49 o
   2   5   4        135.75        148.77         7.40 o
   3   5   4         39.85         40.66         4.23 o
   4   5   4          2.58          2.47         1.22 o
   5   5   4        190.55        207.70        14.43 o
   6   5   4        677.20        637.26        25.94 o
   7   5   4         36.30         34.21         6.56 o
   8   5   4        165.81        179.82        25.28 o
   9   5   4          0.16          8.33        11.29 o
  10   5   4          5.87         41.82        17.25 o
 -12   6   4          4.45         -2.66         4.76 o
 -11   6   4         38.56         24.01         7.04 o
 -10   6   4        138.48        106.29        14.62 o
  -9   6   4         97.42         87.02        29.67 o
  -8   6   4          4.29          7.55         8.15 o
  -7   6   4         36.90         32.67         9.69 o
  -6   6   4        156.26        155.06        19.17 o
  -5   6   4         46.70         42.57         9.53 o
  -4   6   4        350.31        332.57        24.86 o
  -3   6   4         58.03         56.17         7.64 o
  -2   6   4         24.04         25.96         3.13 o
  -1   6   4         17.45         26.61         5.84 o
   0   6   4         26.72         24.72         5.62 o
   1   6   4         42.42         36.79        11.74 o
   2   6   4          7.25          8.50         2.81 o
   3   6   4         16.80         18.64         3.81 o
   4   6   4        165.15        174.58        10.32 o
   5   6   4         91.51         85.42        10.35 o
   6   6   4        153.56        135.12        11.94 o
   7   6   4        347.33        343.24        31.45 o
   8   6   4         18.01         14.69         7.58 o
   9   6   4          4.41          2.13         7.11 o
 -12   7   4          5.67          8.17         6.14 o
 -11   7   4          0.95         -2.92         4.62 o
 -10   7   4         86.25         85.95        14.11 o
  -9   7   4         34.74         48.11        18.89 o
  -8   7   4          0.06         -0.47         3.63 o
  -7   7   4        150.06        124.46        18.96 o
  -6   7   4         91.11         90.57        15.42 o
  -5   7   4        124.12        110.34        15.88 o
  -4   7   4        461.63        474.28        30.96 o
  -3   7   4         49.85         44.89        13.75 o
  -2   7   4        373.02        394.59        12.74 o
  -1   7   4        784.98        784.28        32.05 o
   0   7   4         61.33         74.73        10.20 o
   1   7   4        131.38         84.95        28.86 o
   2   7   4        159.85        147.09         9.05 o
   3   7   4        253.40        253.61        22.58 o
   4   7   4        471.20        463.53        21.30 o
   5   7   4          0.99          1.98         5.29 o
   6   7   4        476.61        484.21        26.01 o
   7   7   4         12.19         14.38         6.53 o
   8   7   4         86.08        120.22        27.05 o
   9   7   4          0.22         -6.34         6.93 o
 -11   8   4        263.52        267.02        35.11 o
 -10   8   4         11.55         12.75         5.51 o
  -9   8   4          1.97         -1.95         4.71 o
  -8   8   4         20.56         10.03         6.43 o
  -7   8   4         50.27         54.17        13.57 o
  -6   8   4        326.28        323.88        29.65 o
  -5   8   4        324.99        333.35        28.03 o
  -4   8   4         90.87        107.88        14.78 o
  -3   8   4         30.55         32.98         6.49 o
  -2   8   4          0.02          0.32         2.13 o
  -1   8   4        113.12        131.68         8.44 o
   0   8   4         84.57        100.38        10.36 o
   1   8   4        495.94        421.79        49.20 o
   2   8   4         10.57         19.10         3.65 o
   3   8   4         40.78         31.72         5.22 o
   4   8   4        793.82        837.59        29.16 o
   5   8   4        585.28        580.09        32.42 o
   6   8   4          0.77         -7.13         7.13 o
   7   8   4          1.16         -2.31         6.46 o
   8   8   4          2.73          5.05         7.29 o
   9   8   4         58.31         66.37        21.34 o
 -10   9   4        103.81        110.17        21.94 o
  -9   9   4         78.73         81.57        18.25 o
  -8   9   4        106.33        113.96        20.56 o
  -7   9   4        121.80        101.05        17.89 o
  -6   9   4        236.84        234.93        25.62 o
  -5   9   4        452.09        479.61        34.90 o
  -4   9   4         16.06         12.97         6.47 o
  -3   9   4        117.58         96.69        10.81 o
  -2   9   4        173.67        168.55        17.44 o
  -1   9   4          6.34          9.88         3.96 o
   0   9   4        250.62        246.23        11.32 o
   1   9   4         53.90         54.91         6.39 o
   2   9   4        216.41        201.99        12.24 o
   3   9   4        212.25        191.10        18.43 o
   4   9   4         19.73         10.96         3.45 o
   5   9   4         18.70          6.13         6.89 o
   6   9   4         45.22         47.36        16.21 o
   7   9   4         72.27         65.38        19.41 o
   8   9   4          2.82         13.76        11.53 o
 -10  10   4          4.12         -4.41         4.87 o
  -9  10   4         12.60         23.81        10.69 o
  -8  10   4         21.74         19.98         8.07 o
  -7  10   4        110.25        148.18        22.25 o
  -6  10   4          5.34         16.79         7.99 o
  -5  10   4         74.51         68.25        13.65 o
  -4  10   4         92.13         82.24        15.32 o
  -3  10   4        425.91        403.17        22.67 o
  -2  10   4        415.43        417.88        23.92 o
  -1  10   4        166.77        164.93        23.27 o
   0  10   4        405.66        383.59        24.81 o
   1  10   4        833.94        838.01        36.92 o
   2  10   4        116.01        127.99        10.57 o
   3  10   4        120.67        135.60        23.83 o
   4  10   4        810.54        793.72        59.52 o
   5  10   4        143.92        170.22        28.73 o
   6  10   4          3.67          8.48         7.11 o
   7  10   4          0.16         -4.12         4.12 o
   8  10   4         14.29         20.90        16.09 o
 -10  11   4         57.72         71.17        18.19 o
  -9  11   4        142.37        148.16        25.13 o
  -8  11   4        301.71        285.03        32.96 o
  -7  11   4         28.47         38.88        11.77 o
  -6  11   4        384.61        401.39        35.99 o
  -5  11   4         81.02         69.97        13.99 o
  -4  11   4         27.72         16.43        10.17 o
  -3  11   4          2.18          2.46         2.44 o
  -2  11   4         78.72         76.79        15.40 o
  -1  11   4         80.76         73.10        10.76 o
   0  11   4         69.01         60.73        10.28 o
   1  11   4         28.91         29.43         5.50 o
   2  11   4        294.20        283.23        33.24 o
   3  11   4        275.36        235.40        31.64 o
   4  11   4         15.27         17.92         8.62 o
   5  11   4        261.04        216.42        32.80 o
   6  11   4          3.33          0.53         5.84 o
   7  11   4          1.36         -8.62         8.62 o
   8  11   4          3.42         24.39        12.50 o
  -9  12   4          2.50         -6.94         6.94 o
  -8  12   4        299.66        418.76        40.61 o
  -7  12   4          0.16         -0.58         4.66 o
  -6  12   4         15.01          9.07         6.38 o
  -5  12   4        134.06        108.25        18.61 o
  -4  12   4        413.49        410.08        35.02 o
  -3  12   4          0.15         -0.03         1.87 o
  -2  12   4         47.82         50.98         9.27 o
  -1  12   4          1.05          3.67         2.60 o
   0  12   4        308.39        292.91        22.92 o
   1  12   4        242.91        221.43        29.06 o
   2  12   4        171.06        172.31        26.56 o
   3  12   4        458.16        478.88        45.58 o
   4  12   4        154.30        118.87        23.44 o
   5  12   4         20.88         26.65        12.10 o
   6  12   4         84.44         59.99        18.25 o
   7  12   4         28.62         56.68        19.00 o
  -9  13   4        186.57        188.43        29.02 o
  -8  13   4        170.50        194.51        28.39 o
  -7  13   4        338.96        304.93        33.96 o
  -6  13   4         55.23         49.02        13.31 o
  -5  13   4        322.08        293.29        31.59 o
  -4  13   4         50.43         34.42        10.45 o
  -3  13   4         29.02         18.22        17.86 o
  -2  13   4        382.81        383.58        27.41 o
  -1  13   4        275.89        295.74        22.67 o
   0  13   4        447.07        455.71        29.27 o
   1  13   4       1149.00       1218.72        68.92 o
   2  13   4        236.70        194.43        28.57 o
   3  13   4        723.87        654.04        54.05 o
   4  13   4         50.81         51.21        15.14 o
   5  13   4          4.95         10.72         8.94 o
   6  13   4          0.83          7.07         7.36 o
   7  13   4        131.70        179.70        33.71 o
  -9  14   4          0.34         -0.95         5.68 o
  -8  14   4        127.27        136.12        24.03 o
  -7  14   4        280.67        303.13        35.01 o
  -6  14   4        214.00        222.25        29.27 o
  -5  14   4        212.82        255.63        30.46 o
  -4  14   4          0.03         -4.28         4.28 o
  -3  14   4         60.71         54.31        14.53 o
  -2  14   4          1.71          4.19         2.90 o
  -1  14   4         62.89         53.01        10.19 o
   0  14   4         17.16         27.54        10.89 o
   1  14   4        187.11        143.58        24.20 o
   2  14   4          0.04         -2.09         5.06 o
   3  14   4         75.59         71.04        18.64 o
   4  14   4          0.29          2.36         5.73 o
   5  14   4          3.24          0.13         3.11 o
   6  14   4         59.58         63.34        18.63 o
  -8  15   4         19.37         33.60        13.16 o
  -7  15   4        147.49        165.80        26.65 o
  -6  15   4        117.54         90.08        18.98 o
  -5  15   4          0.06         -3.89         5.53 o
  -4  15   4         41.21         39.26        12.51 o
  -3  15   4         23.18         15.87         9.34 o
  -2  15   4       1003.97        977.90        42.25 o
  -1  15   4        740.69        799.48        39.64 o
   0  15   4        342.58        352.40        37.23 o
   1  15   4        141.02        158.19        25.84 o
   2  15   4         91.42         71.04        18.12 o
   3  15   4        120.55        137.96        25.86 o
   4  15   4         11.97         27.52        13.32 o
   5  15   4         36.76         29.71        12.97 o
   6  15   4        189.58        237.60        38.25 o
  -7  16   4          0.39         12.17         8.69 o
  -6  16   4          0.10         -2.24         4.20 o
  -5  16   4         26.90         29.33        11.77 o
  -4  16   4        185.12        184.51        27.66 o
  -3  16   4        238.16        276.38        34.58 o
  -2  16   4        326.71        396.45        41.81 o
  -1  16   4          6.02          3.43         3.12 o
   0  16   4         25.39         24.55        10.38 o
   1  16   4        258.39        186.28        28.88 o
   2  16   4        165.34        169.85        28.27 o
   3  16   4          7.10         11.95         8.61 o
   4  16   4          2.23          3.33         5.03 o
   5  16   4          4.66         22.43        14.49 o
  -7  17   4         19.30         21.29         9.75 o
  -6  17   4         40.27         14.52         8.14 o
  -5  17   4         44.53         61.20        16.58 o
  -4  17   4        483.66        485.41        46.82 o
  -3  17   4        348.03        378.57        41.77 o
  -2  17   4         54.67         48.26        15.28 o
  -1  17   4         18.22          3.36         4.28 o
   0  17   4        116.50        126.51        23.47 o
   1  17   4         49.99         40.14        13.30 o
   2  17   4          1.57          0.71         4.11 o
   3  17   4         30.79         32.07        12.57 o
   4  17   4         10.84          9.50         6.79 o
   5  17   4         36.57         54.48        19.41 o
  -6  18   4          0.14         -2.85         4.30 o
  -5  18   4         13.11         13.32         8.77 o
  -4  18   4         85.01        120.11        24.22 o
  -3  18   4          6.45         14.36         8.38 o
  -2  18   4         54.46         52.58        16.85 o
  -1  18   4         22.16         23.38        11.37 o
   0  18   4         13.49         12.85         6.78 o
   1  18   4         50.60         32.96        12.13 o
   2  18   4         29.54         23.76        11.62 o
   3  18   4          2.05          7.68         6.83 o
   4  18   4         51.88         28.75        12.06 o
  -4  19   4        190.46        226.60        34.48 o
  -3  19   4         42.34         70.33        19.76 o
  -2  19   4          0.00          3.12         5.45 o
  -1  19   4         51.33         39.74        16.58 o
   1  19   4         57.93         61.82        18.18 o
   2  19   4          8.15         -3.16         3.16 o
   3  19   4          2.57          7.95         9.31 o
  -3  20   4          6.08         21.73        11.38 o
  -2  20   4          0.67         -9.05         9.05 o
   1  20   4         12.06         23.08        11.70 o
   2  20   4          0.17         -3.92         5.21 o
   3  20   4        123.60         96.76        24.04 o
   2  21   4         53.50         39.43        15.19 o
 -12   1   5          0.16          1.48         3.42 o
 -11   1   5          1.83          5.03         3.53 o
 -10   1   5          1.58         -0.23         1.67 o
  -9   1   5         46.00         37.92         5.60 o
  -8   1   5          0.27          1.95         1.99 o
  -7   1   5          8.95         10.44         2.95 o
  -6   1   5        144.27        141.42         9.27 o
  -5   1   5        206.24        189.96        17.12 o
  -4   1   5        289.63        277.60        11.13 o
  -3   1   5         28.00         27.05         3.12 o
  -2   1   5        320.77        339.56         8.58 o
  -1   1   5        921.04        891.93        19.42 o
   0   1   5         26.95         27.86         3.40 o
   1   1   5          9.17         15.30         4.14 o
   2   1   5        113.83        121.05         9.52 o
   3   1   5        157.97        140.14        12.49 o
   4   1   5        205.05        241.17        24.91 o
   5   1   5          0.41          1.57         2.56 o
   6   1   5        146.60        158.30        21.53 o
   7   1   5          4.09          0.28        11.81 o
   8   1   5         27.43         27.06         9.96 o
   9   1   5          1.01         -1.36        13.07 o
  10   1   5          3.01          2.60         6.27 o
 -12   2   5          4.15          4.88         2.47 o
 -11   2   5         78.98         79.51        12.70 o
 -10   2   5          1.61          2.74         2.04 o
  -9   2   5          0.39         -2.06         2.06 o
  -8   2   5        392.38        419.74        18.07 o
  -7   2   5         11.95         14.02         3.14 o
  -6   2   5         29.98         30.10         4.32 o
  -5   2   5        237.20        236.07        11.17 o
  -4   2   5        252.41        260.83        10.69 o
  -3   2   5        158.59        143.16         8.98 o
  -2   2   5         95.96        103.94         7.35 o
  -1   2   5         36.26         32.94         3.56 o
   0   2   5        168.47        171.85         9.15 o
   1   2   5          0.05          2.18         1.85 o
   2   2   5         92.71        109.93         6.24 o
   3   2   5         14.25         12.98         4.76 o
   4   2   5          7.38          9.69         5.15 o
   5   2   5         37.83         45.38        11.25 o
   6   2   5         10.02          8.07         5.63 o
   7   2   5          6.48          0.06         4.98 o
   8   2   5         18.29         19.90         6.10 o
   9   2   5         12.62          8.74         5.92 o
 -12   3   5          3.67          5.83         6.96 o
 -11   3   5         23.17         12.34         3.99 o
 -10   3   5         32.71         24.94         7.66 o
  -9   3   5        165.33        155.69        11.94 o
  -8   3   5         11.29         17.18         3.92 o
  -7   3   5        124.05        129.57         9.45 o
  -6   3   5          0.12          0.45         1.60 o
  -5   3   5         22.60         19.69         3.16 o
  -4   3   5          6.43          3.69         1.73 o
  -3   3   5        302.41        287.54         9.81 o
  -2   3   5        376.89        398.79        17.69 o
  -1   3   5         35.89         34.60         4.74 o
   0   3   5          2.94          1.53         2.13 o
   1   3   5        833.24        834.71        36.86 o
   2   3   5         10.52         10.10         3.20 o
   3   3   5         13.94         13.42         3.98 o
   4   3   5        408.63        369.37        27.56 o
   5   3   5         85.99        124.42        18.79 o
   6   3   5        231.59        252.14        27.06 o
   7   3   5          2.55         -2.62         5.10 o
   8   3   5          3.61          1.23         3.29 o
   9   3   5        110.01        150.73        23.24 o
 -12   4   5         43.94         41.85        13.44 o
 -11   4   5         42.37         51.22         8.44 o
 -10   4   5         24.86         26.96         6.18 o
  -9   4   5         21.35          6.53         4.09 o
  -8   4   5         34.44         26.32         7.53 o
  -7   4   5          6.71          6.54         2.35 o
  -6   4   5        308.86        295.92        13.54 o
  -5   4   5        285.49        301.80        13.66 o
  -4   4   5        482.76        469.69        14.49 o
  -3   4   5         11.06          9.59         4.16 o
  -2   4   5          0.72         -0.76         1.62 o
  -1   4   5        108.49        107.21         9.72 o
   0   4   5         88.23         88.86        14.01 o
   1   4   5          5.36          5.60         6.41 o
   2   4   5        361.29        389.22        25.11 o
   3   4   5        233.96        206.51        15.57 o
   4   4   5        127.73        121.33        11.56 o
   5   4   5         14.70          8.83         3.87 o
   6   4   5        236.16        255.64        27.47 o
   7   4   5          3.86         -1.09         4.45 o
   8   4   5          6.22         11.25         7.01 o
   9   4   5         26.16         16.35         8.39 o
 -12   5   5          2.14          2.30         6.04 o
 -11   5   5         65.40         70.46         9.90 o
 -10   5   5          1.15         -0.04         1.92 o
  -9   5   5         17.87         21.39         6.47 o
  -8   5   5         21.20         21.13         4.47 o
  -7   5   5        160.10        186.61        13.03 o
  -6   5   5         29.62         25.87         5.05 o
  -5   5   5         81.36         89.22         7.60 o
  -4   5   5        153.46        157.20         9.07 o
  -3   5   5         71.96         78.15         5.04 o
  -2   5   5        170.47        163.53        11.87 o
  -1   5   5        499.27        464.08        20.64 o
   0   5   5         48.07         48.31         9.03 o
   1   5   5         26.51         24.94         6.49 o
   2   5   5         37.90         59.67        10.02 o
   3   5   5          1.18          2.90         2.13 o
   4   5   5          0.05          1.77         2.35 o
   5   5   5         92.90         98.05        16.45 o
   6   5   5         85.94         88.70        16.55 o
   7   5   5         18.76         19.20         7.72 o
   8   5   5          7.95         12.97         5.97 o
 -12   6   5        101.81        128.50        23.84 o
 -11   6   5        109.03        129.91        13.64 o
 -10   6   5         61.08         60.30         8.88 o
  -9   6   5          8.85         14.61         4.08 o
  -8   6   5        107.50        122.88        11.33 o
  -7   6   5        362.29        354.22        18.14 o
  -6   6   5         21.06         11.06         3.74 o
  -5   6   5         12.65         14.23         3.36 o
  -4   6   5         48.70         44.63         5.34 o
  -3   6   5        164.31        162.81        11.03 o
  -2   6   5        239.27        247.67        17.73 o
  -1   6   5          2.46          2.75         2.66 o
   0   6   5        301.63        297.16        35.00 o
   1   6   5        222.48        211.85        19.16 o
   2   6   5        156.05        134.18        15.32 o
   3   6   5          1.78          2.71         2.40 o
   4   6   5         90.21         71.38        10.60 o
   5   6   5         51.46         60.13        18.12 o
   6   6   5         23.33         35.87        11.25 o
   7   6   5         17.12         19.56         7.92 o
   8   6   5         29.31         17.50        10.58 o
 -11   7   5        200.27        192.93        16.91 o
 -10   7   5          9.33         15.76         4.90 o
  -9   7   5         10.93         12.13         4.12 o
  -8   7   5          3.50          2.65         3.75 o
  -7   7   5        121.81        129.63        19.80 o
  -6   7   5          4.43          3.37         4.51 o
  -5   7   5         61.24         55.60        11.88 o
  -4   7   5        265.79        233.48        22.89 o
  -3   7   5          3.62          2.13         1.06 o
  -2   7   5        201.49        212.26        20.41 o
  -1   7   5        126.94        122.47        13.58 o
   0   7   5        687.68        694.26        53.76 o
   1   7   5          1.16          0.46         3.13 o
   2   7   5        575.62        607.51        32.64 o
   3   7   5         31.43         31.89         7.44 o
   4   7   5        288.03        341.85        39.38 o
   5   7   5        404.12        348.48        44.90 o
   6   7   5        132.13        132.87        28.88 o
   7   7   5         93.23         80.83        22.94 o
   8   7   5        168.44        166.51        35.32 o
 -11   8   5         55.37         49.80        10.68 o
 -10   8   5         16.64          2.60         4.18 o
  -9   8   5        234.26        198.20        21.07 o
  -8   8   5        106.56        115.68        20.32 o
  -7   8   5         11.79          7.87         5.34 o
  -6   8   5        130.96        102.71        16.70 o
  -5   8   5        144.60        144.96        19.22 o
  -4   8   5          0.29         -1.27         1.81 o
  -3   8   5        977.42       1043.42        38.00 o
  -2   8   5         42.99         47.27         8.46 o
  -1   8   5         86.99         79.09        11.20 o
   0   8   5         29.91         40.69        13.84 o
   1   8   5         28.06         31.03        12.53 o
   2   8   5         80.69         81.74        20.11 o
   3   8   5         22.47         24.08         5.88 o
   4   8   5        167.29        145.32        28.25 o
   5   8   5         40.51         59.15        18.76 o
   6   8   5         34.48         45.51        16.64 o
   7   8   5         40.42         70.27        21.84 o
 -11   9   5         92.46        107.18        16.93 o
 -10   9   5         96.99        102.10        16.00 o
  -9   9   5         11.68         36.06         9.19 o
  -8   9   5          2.68          2.30         4.98 o
  -7   9   5         22.07         12.97         6.05 o
  -6   9   5         55.55         71.37        14.44 o
  -5   9   5          9.48         13.50         6.71 o
  -4   9   5        399.38        421.12        24.32 o
  -3   9   5         77.42         84.54        15.98 o
  -2   9   5         32.32         35.21         7.46 o
  -1   9   5        206.42        173.01        26.79 o
   0   9   5          4.50          4.50         4.65 o
   1   9   5        160.44        186.56        29.05 o
   2   9   5         38.82         42.00        13.72 o
   3   9   5          1.26         -1.28         8.68 o
   4   9   5         15.01          4.39         7.74 o
   5   9   5         18.21         15.20         8.30 o
   6   9   5        105.96         90.71        24.24 o
   7   9   5          2.93         11.87         7.89 o
 -11  10   5          7.02          0.98         4.06 o
 -10  10   5         64.67         61.26        12.43 o
  -9  10   5          4.34         -1.91         3.08 o
  -8  10   5         65.34         75.56        16.41 o
  -7  10   5         83.15        116.78        19.97 o
  -6  10   5        203.24        202.12        24.99 o
  -5  10   5         18.23         17.42         7.19 o
  -4  10   5        121.51        137.02        14.18 o
  -3  10   5        112.73         94.65        12.17 o
  -2  10   5         31.75         30.68         7.06 o
  -1  10   5         21.40          3.49         8.62 o
   0  10   5          2.77          0.11         3.37 o
   1  10   5         46.60         45.45        15.46 o
   2  10   5         82.47         71.34        18.97 o
   3  10   5        302.84        318.14        40.38 o
   4  10   5        569.53        638.96        59.71 o
   5  10   5          2.87         13.51         9.08 o
   6  10   5          1.93         -1.27         5.97 o
   7  10   5         16.15         15.84        11.01 o
  -9  11   5         63.73         70.81        17.12 o
  -8  11   5         36.80         29.30        11.31 o
  -7  11   5          0.88          8.19         6.38 o
  -6  11   5          0.43         -2.94         3.27 o
  -5  11   5        188.95        198.51        24.84 o
  -4  11   5         30.82         31.39         9.86 o
  -3  11   5          6.03          3.42         5.75 o
  -2  11   5          0.20          2.23         2.89 o
  -1  11   5         33.14         31.02         8.00 o
   0  11   5        626.46        667.40        54.31 o
   1  11   5        131.26        143.13        25.60 o
   2  11   5         24.37         45.44        15.31 o
   3  11   5          2.52         12.31         8.57 o
   4  11   5          1.50          7.50         7.31 o
   5  11   5         19.50          2.94         4.87 o
   6  11   5         20.54         37.83        15.72 o
  -9  12   5         57.24         57.64        16.33 o
  -8  12   5          9.46          5.16         4.23 o
  -7  12   5        259.84        270.02        31.98 o
  -6  12   5         19.20         14.79         7.03 o
  -5  12   5          2.56          9.88         7.08 o
  -4  12   5        192.47        217.37        26.75 o
  -3  12   5         10.64          9.49         4.03 o
  -2  12   5         24.45         17.25         6.16 o
  -1  12   5          2.33          3.50         3.54 o
   0  12   5         64.74         65.30        17.22 o
   1  12   5        127.06        141.82        25.79 o
   2  12   5          5.53         27.60        12.88 o
   3  12   5         79.35         81.36        20.93 o
   4  12   5          0.19         -4.47         4.47 o
   5  12   5         16.42         28.01        14.45 o
   6  12   5          1.72         -6.80         7.79 o
  -9  13   5         79.82         86.40        20.07 o
  -8  13   5          4.49         -2.79         5.26 o
  -7  13   5          0.02         -3.67         4.22 o
  -6  13   5         62.90         82.14        18.01 o
  -5  13   5          6.02         15.32         8.51 o
  -4  13   5        424.61        431.17        39.27 o
  -3  13   5        290.54        292.22        32.95 o
  -2  13   5          9.48          5.11         3.65 o
  -1  13   5          4.92          1.95         3.01 o
   0  13   5         28.17         45.57        15.75 o
   1  13   5          0.67         -4.37         6.70 o
   2  13   5        367.51        351.62        42.97 o
   3  13   5        174.20        151.26        29.11 o
   4  13   5          1.63          4.42         3.73 o
   5  13   5         43.49         57.26        19.32 o
  -8  14   5        162.46        211.62        30.99 o
  -7  14   5         61.78         74.31        17.93 o
  -6  14   5         40.52         41.15        13.05 o
  -5  14   5          2.63          4.14         7.27 o
  -4  14   5          0.08         -0.44         4.16 o
  -3  14   5        255.86        314.08        35.46 o
  -2  14   5         35.12         39.12         9.15 o
  -1  14   5         10.31         14.46         6.60 o
   0  14   5          2.89          5.77         5.79 o
   1  14   5         30.29         46.63        16.09 o
   2  14   5         87.20         70.32        19.23 o
   3  14   5         30.98         13.26         8.23 o
   4  14   5         25.14         33.78        14.75 o
   5  14   5         26.08         61.28        19.91 o
  -7  15   5          0.95          1.76         3.76 o
  -6  15   5          0.01          6.48         5.36 o
  -5  15   5         17.09         20.11         9.56 o
  -4  15   5        119.02        154.20        25.59 o
  -3  15   5         94.69         99.63        20.89 o
  -2  15   5         67.94        107.63        22.74 o
  -1  15   5         19.54         20.76        10.68 o
   0  15   5        224.12        211.16        32.35 o
   1  15   5         47.04         33.07        13.89 o
   2  15   5         28.04         24.92        13.61 o
   3  15   5          0.32         -5.53         6.30 o
   4  15   5          3.63        -11.48        11.48 o
  -7  16   5          0.04          1.72         5.38 o
  -6  16   5        225.91        234.55        33.04 o
  -5  16   5         77.16         72.81        18.90 o
  -4  16   5          3.00         -7.23         7.23 o
  -3  16   5        144.24        130.90        24.53 o
  -2  16   5          2.96         14.71        10.45 o
  -1  16   5          1.63         -1.31         3.45 o
   0  16   5         63.96         49.81        15.45 o
   1  16   5         40.36         22.01        11.75 o
   2  16   5          9.30         44.67        16.20 o
   3  16   5          2.33         -2.75         5.45 o
   4  16   5         25.58         23.06        12.58 o
  -6  17   5          0.05         20.98        11.15 o
  -5  17   5          4.53          3.48         5.18 o
  -4  17   5         14.97         -7.06         7.06 o
  -3  17   5          1.44          0.74         4.06 o
  -2  17   5         15.31         23.27        10.32 o
   0  17   5        133.17        126.76        25.72 o
   1  17   5          2.06         -2.97         4.92 o
   2  17   5          0.00         -4.04         8.36 o
   3  17   5         10.51          1.82         7.20 o
  -4  18   5          1.49          2.25         8.62 o
  -3  18   5        187.24        160.62        29.67 o
  -2  18   5          1.62         -8.07         8.07 o
   1  18   5         11.07         29.57        13.31 o
   2  18   5         13.31         11.82         8.29 o
   3  18   5          1.11         19.92        16.97 o
  -2  19   5         11.36         21.80        12.66 o
   1  19   5          0.82        -10.49        10.49 o
   2  19   5          7.72          7.13         7.02 o
   2  20   5         12.37         19.80        11.86 o
 -11   0   6          2.25          2.46         6.11 o
 -10   0   6         62.19         84.05        12.99 o
  -9   0   6          7.24         16.19         6.39 o
  -8   0   6         17.44         25.97         6.51 o
  -7   0   6         20.99         23.19         5.81 o
  -6   0   6        413.87        468.67        24.66 o
  -5   0   6         61.32         67.50        11.27 o
  -4   0   6       9530.31       9861.82       114.84 o
  -3   0   6       1485.14       1549.56        34.59 o
  -2   0   6        426.88        381.21        36.32 o
  -1   0   6        412.58        334.99        33.64 o
   0   0   6         40.44         49.37         9.79 o
   1   0   6         25.75         16.88        12.16 o
   2   0   6        519.60        544.73        31.70 o
   3   0   6        102.77         78.91        21.37 o
   4   0   6       1420.03       1564.59        99.35 o
   5   0   6         33.05         36.49        14.19 o
   6   0   6         25.59         33.75        17.18 o
   7   0   6         30.95         14.61        10.80 o
   8   0   6         38.24         51.72        20.20 o
 -12   1   6         13.21         15.65         8.17 o
 -11   1   6          8.17          3.59         2.27 o
 -10   1   6         45.82         49.70         7.00 o
  -9   1   6         21.79         21.31         4.52 o
  -8   1   6         19.07         12.62         3.54 o
  -7   1   6        114.88         94.42         8.24 o
  -6   1   6         12.46         12.63         2.87 o
  -5   1   6        375.14        368.68        14.28 o
  -4   1   6          1.91          1.13         1.68 o
  -3   1   6         36.41         38.24        10.40 o
  -2   1   6         27.40         17.06         4.64 o
  -1   1   6         23.24         28.91         6.05 o
   0   1   6         15.62          3.86         4.19 o
   1   1   6         39.63         37.83         5.99 o
   2   1   6         28.53         27.72         6.10 o
   3   1   6         30.18         28.30         6.99 o
   4   1   6        180.99        186.61        25.31 o
   5   1   6        133.32        134.13        21.24 o
   6   1   6         31.39         38.91        12.04 o
   7   1   6         36.54         17.97         8.89 o
   8   1   6         52.61         79.27        25.43 o
 -11   2   6          9.45         14.00         4.21 o
 -10   2   6         44.25         31.85         5.51 o
  -9   2   6         63.09         64.42         7.62 o
  -8   2   6         45.37         40.03         5.65 o
  -7   2   6         74.51         78.57         7.87 o
  -6   2   6         27.13         34.31         4.67 o
  -5   2   6        648.62        634.13        18.69 o
  -4   2   6         89.90         78.46         8.12 o
  -3   2   6         36.91         30.54         5.91 o
  -2   2   6        592.75        555.43        21.22 o
  -1   2   6        514.82        523.21        25.34 o
   0   2   6        280.82        297.86        19.06 o
   1   2   6         19.66         19.35         5.23 o
   2   2   6        160.67        188.88        16.25 o
   3   2   6         74.96         70.47         9.80 o
   4   2   6          0.01          3.49         5.22 o
   5   2   6        289.97        305.25        31.70 o
   6   2   6        301.12        339.67        34.54 o
   7   2   6         47.02         48.83        13.63 o
   8   2   6          4.19          2.06         5.33 o
 -11   3   6          0.09          4.79         4.87 o
 -10   3   6          8.16          4.33         3.49 o
  -9   3   6          8.32          6.67         2.36 o
  -8   3   6          0.13          3.05         1.94 o
  -7   3   6        293.27        293.98        14.81 o
  -5   3   6         50.99         27.82         6.41 o
  -4   3   6        430.49        407.65        19.06 o
  -2   3   6        327.00        292.58        14.53 o
  -1   3   6        152.29        133.60        12.92 o
   0   3   6        874.70        882.59        42.32 o
   1   3   6        421.39        387.48        27.67 o
   2   3   6        314.74        349.62        22.43 o
   3   3   6         15.58         13.53         4.40 o
   4   3   6        423.82        440.47        37.23 o
   5   3   6         50.91         46.84        12.79 o
   6   3   6          9.06         15.50         7.44 o
   7   3   6         37.36         22.15        21.79 o
   8   3   6          0.11          6.66         8.40 o
 -11   4   6          0.25          2.94         4.96 o
 -10   4   6         73.63         72.99        15.44 o
  -9   4   6         31.89         29.05         8.05 o
  -8   4   6        295.13        316.30        20.33 o
  -7   4   6        152.89        164.47        16.31 o
  -6   4   6        396.19        419.79        21.49 o
  -5   4   6         12.21         13.73         4.63 o
  -4   4   6          0.07          3.09         1.80 o
  -3   4   6          2.73         -0.02         1.55 o
  -2   4   6        438.46        438.49        21.01 o
  -1   4   6          9.07         19.10         6.88 o
   0   4   6         14.27         11.65         3.80 o
   1   4   6        192.73        188.19        19.47 o
   2   4   6        417.02        418.70        28.74 o
   3   4   6         23.53         20.81         5.68 o
   4   4   6          5.67          9.87         6.65 o
   5   4   6        297.80        335.08        33.44 o
   6   4   6         84.24        112.65        28.25 o
   7   4   6         28.92         41.97        12.59 o
   8   4   6          2.70         23.85        15.09 o
 -11   5   6          1.34         -1.26         4.47 o
 -10   5   6        114.01        120.58        16.63 o
  -9   5   6         84.11         92.90        14.11 o
  -8   5   6          0.89          1.50         2.22 o
  -7   5   6        266.52        272.24        21.92 o
  -6   5   6          0.04         -0.85         2.72 o
  -5   5   6         46.73         33.86         7.02 o
  -4   5   6         63.25         64.19         9.43 o
  -3   5   6         73.97         77.67        10.33 o
  -2   5   6          6.35          2.63         2.69 o
  -1   5   6        180.19        178.67        19.50 o
   0   5   6         84.51         77.41        12.83 o
   1   5   6        681.80        655.94        36.79 o
   2   5   6        133.29        120.97        18.53 o
   3   5   6        475.26        466.44        30.02 o
   4   5   6          5.46          8.81         8.70 o
   5   5   6          2.26          3.96         8.00 o
   6   5   6         22.50         20.33         8.60 o
   7   5   6          6.57          8.73         5.68 o
   8   5   6          6.60          7.61         8.80 o
 -11   6   6         15.38         14.87         6.35 o
 -10   6   6         99.28         89.45        14.65 o
  -9   6   6          9.88          5.17         3.54 o
  -8   6   6         51.74         34.33         8.20 o
  -7   6   6         34.09         35.01         7.90 o
  -5   6   6         21.99         22.06         7.70 o
  -4   6   6         13.53         11.12         4.17 o
  -3   6   6         89.56         91.54        12.31 o
  -2   6   6         87.09         78.45        11.06 o
  -1   6   6        501.36        486.47        32.48 o
   0   6   6        445.80        407.44        29.32 o
   1   6   6         36.61         39.08         9.24 o
   2   6   6          4.23         12.57         5.16 o
   3   6   6         26.19         19.50         6.53 o
   4   6   6          1.75          3.04         4.84 o
   5   6   6         16.99         32.03        14.65 o
   6   6   6         38.05         52.88        20.64 o
 -11   7   6          4.99         12.46         7.04 o
 -10   7   6         31.55         50.08        11.05 o
  -9   7   6        157.63        146.45        18.47 o
  -8   7   6          0.78          1.61         2.56 o
  -7   7   6        267.17        272.82        22.67 o
  -6   7   6          6.52         11.17         5.38 o
  -5   7   6          3.08         -0.28         2.49 o
  -4   7   6         29.94         18.42         7.96 o
  -3   7   6        154.86        147.05        12.93 o
  -2   7   6         10.15          5.90         3.50 o
  -1   7   6        327.97        319.88        26.46 o
   0   7   6         16.30         14.46         5.87 o
   1   7   6        122.65        132.80        17.04 o
   2   7   6         45.92         39.80         9.35 o
   3   7   6        622.47        638.46        36.37 o
   4   7   6          0.09          5.43         6.80 o
   5   7   6          0.49          6.73         7.31 o
   6   7   6         10.55          5.15         6.76 o
 -10   8   6         90.90         79.27        14.21 o
  -9   8   6         82.54         86.62        14.00 o
  -8   8   6          0.00         -2.94         2.94 o
  -7   8   6         23.13         27.36         7.55 o
  -6   8   6         55.93         56.34        10.14 o
  -5   8   6         55.78         38.64         8.33 o
  -4   8   6        124.54        134.79        18.67 o
  -3   8   6         44.52         38.20         8.18 o
  -2   8   6        343.94        333.90        30.88 o
  -1   8   6        254.92        290.98        38.27 o
   0   8   6          0.53          5.15         4.36 o
   1   8   6          1.48          2.69         3.41 o
   2   8   6         10.39          8.75         9.80 o
   3   8   6        327.71        351.30        27.38 o
   4   8   6          5.75          9.02         8.90 o
   5   8   6        177.94        236.85        40.98 o
   6   8   6        100.10        145.55        33.52 o
 -10   9   6         65.12         59.61        12.58 o
  -9   9   6         27.86         31.19         9.17 o
  -8   9   6          2.68          2.67         3.41 o
  -7   9   6          3.55          2.28         3.80 o
  -6   9   6         94.62        117.67        19.37 o
  -5   9   6          3.92         11.03         5.82 o
  -4   9   6         73.62         62.99        13.64 o
  -3   9   6         51.29         29.64        10.30 o
  -2   9   6         67.55         71.87        11.65 o
  -1   9   6         19.37         23.91        11.67 o
   0   9   6         33.47         34.48        13.62 o
   1   9   6         91.80         99.58        19.95 o
   2   9   6         53.18         61.96        11.78 o
   3   9   6        109.06        138.88        30.52 o
   4   9   6        384.28        409.92        52.70 o
   5   9   6         59.93         84.46        25.69 o
  -9  10   6         13.34          9.86         5.32 o
  -8  10   6         17.93         11.24         5.92 o
  -7  10   6         16.40         22.24         9.12 o
  -6  10   6          7.77         14.75         7.17 o
  -5  10   6          1.46         -0.64         3.91 o
  -4  10   6        291.87        293.24        30.30 o
  -3  10   6         68.50         75.49        12.03 o
  -2  10   6         77.39         74.59        12.31 o
  -1  10   6         85.38         94.02        22.29 o
   0  10   6        110.49        124.97        26.26 o
   1  10   6        375.77        361.51        45.75 o
   2  10   6          0.00          5.75        13.79 o
   3  10   6         13.07         10.54         9.37 o
   4  10   6         55.02         44.89        16.85 o
   5  10   6         18.00         39.27        17.37 o
  -9  11   6          0.10          8.14         5.41 o
  -8  11   6         24.09         38.88        12.74 o
  -7  11   6         33.79         55.17        15.10 o
  -6  11   6         53.77         69.27        15.65 o
  -5  11   6        201.23        184.57        25.29 o
  -4  11   6         15.63          7.69         6.16 o
  -3  11   6        164.99        146.64        22.19 o
  -2  11   6          0.00         -0.65         3.08 o
  -1  11   6         28.67         36.61        13.39 o
   0  11   6          0.80         -6.67         6.67 o
   1  11   6          0.24        -10.54        10.54 o
   2  11   6         23.02         13.98         8.99 o
   3  11   6        162.99        208.21        37.02 o
   4  11   6         12.42         24.59        13.45 o
   5  11   6         88.79         67.37        23.22 o
  -8  12   6         71.90         67.52        17.20 o
  -7  12   6        294.43        357.72        37.92 o
  -6  12   6         79.61         83.42        18.29 o
  -5  12   6          0.69          6.34         5.16 o
  -4  12   6        149.73        146.79        23.21 o
  -3  12   6          0.73          5.96         6.72 o
  -2  12   6        105.25         99.25        14.71 o
  -1  12   6        222.95        201.78        33.05 o
   0  12   6        326.17        301.93        41.28 o
   1  12   6        180.19        124.96        27.44 o
   2  12   6        258.02        261.56        40.86 o
   3  12   6         19.72         38.10        16.44 o
   4  12   6         23.72         27.07        14.59 o
  -8  13   6         66.36         72.38        18.12 o
  -7  13   6         49.15         66.84        16.88 o
  -6  13   6         66.79         88.48        18.97 o
  -5  13   6          2.71          5.55         3.60 o
  -4  13   6          0.28         -3.85         4.31 o
  -3  13   6         24.23         19.85         8.42 o
  -2  13   6         43.44         37.04         9.35 o
  -1  13   6         42.31         72.63        20.39 o
   0  13   6         36.74         22.45        11.72 o
   1  13   6         93.69        109.01        26.14 o
   2  13   6         25.98         26.05        12.35 o
   3  13   6          0.26          0.79         4.80 o
   4  13   6         40.96         36.56        17.54 o
  -7  14   6        159.75        175.14        28.03 o
  -6  14   6        108.25        141.76        24.65 o
  -5  14   6         12.08          8.85         5.84 o
  -4  14   6          1.91          2.59         3.54 o
  -3  14   6         48.63         44.70        13.76 o
  -2  14   6        419.74        436.41        45.35 o
  -1  14   6        114.01        149.42        29.38 o
   0  14   6        380.35        383.45        47.62 o
   1  14   6         90.10         93.72        24.78 o
   2  14   6        155.89        116.80        28.13 o
   3  14   6          3.54         -0.98         4.80 o
  -6  15   6        270.13        295.77        36.86 o
  -5  15   6         64.59         76.44        18.67 o
  -4  15   6          3.95         14.12         8.34 o
  -3  15   6         23.60         27.14        11.39 o
  -2  15   6         78.24         88.38        21.89 o
  -1  15   6         22.80        104.86        24.68 o
   0  15   6          0.74         19.37        10.94 o
   1  15   6        118.65        124.74        28.83 o
   2  15   6         73.20        101.71        26.46 o
   3  15   6         28.48         28.49        14.47 o
  -6  16   6         64.15         60.96        17.06 o
  -5  16   6        335.83        457.89        48.11 o
  -4  16   6        198.94        289.71        37.93 o
  -3  16   6        173.75        194.96        32.06 o
  -2  16   6          2.04         -7.88         7.88 o
   0  16   6         46.77         51.55        18.18 o
   1  16   6          5.05          4.02         5.89 o
   2  16   6          3.53         -2.87         5.23 o
  -4  17   6         66.23         79.76        21.16 o
  -3  17   6         74.80        118.01        25.73 o
  -2  17   6          3.51         -9.74         9.74 o
   1  17   6         52.90         66.37        21.59 o
   2  17   6          5.98         -0.06         8.07 o
  -2  18   6         23.69         34.77        16.02 o
   1  18   6         22.47         36.10        15.58 o
 -10   1   7          7.06         -1.62         4.44 o
  -9   1   7        108.38        118.07        17.44 o
  -8   1   7         87.90         80.99        14.61 o
  -7   1   7        134.09        130.53        17.97 o
  -6   1   7         27.90         21.27         6.97 o
  -5   1   7         12.79         13.15         5.49 o
  -4   1   7         53.19         49.39        10.42 o
  -3   1   7         88.71         72.30        12.43 o
  -2   1   7          9.96          3.84         3.43 o
  -1   1   7        307.46        330.75        25.27 o
   0   1   7         20.49         18.42        11.13 o
   1   1   7        118.81        141.69        17.30 o
   2   1   7         70.05         74.61        11.10 o
   3   1   7          6.46          0.30         5.67 o
   4   1   7         17.42         22.66         8.08 o
   5   1   7        103.85        114.04        21.47 o
   6   1   7         43.98         44.14        20.03 o
 -10   2   7          2.85         -0.90         6.19 o
  -9   2   7         52.44         44.68        11.32 o
  -8   2   7          3.95         10.15         6.47 o
  -7   2   7         16.00          7.61         5.85 o
  -6   2   7         93.83        102.99        15.84 o
  -5   2   7          0.13          5.20         7.88 o
  -4   2   7        228.92        231.89        23.44 o
  -3   2   7        104.92        116.25        23.03 o
  -2   2   7         10.94         17.09         7.04 o
  -1   2   7        169.46        200.92        17.16 o
   0   2   7         71.86         62.55        12.07 o
   1   2   7        229.80        241.31        29.38 o
   2   2   7        140.17        152.60        15.92 o
   3   2   7         28.39         34.04        10.88 o
   4   2   7          8.46         14.47         8.22 o
   5   2   7        291.75        353.86        36.93 o
   6   2   7          0.96          6.48         8.15 o
 -10   3   7         10.66          1.44         7.42 o
  -9   3   7         57.84         44.78        11.38 o
  -8   3   7          3.44          8.10         5.20 o
  -7   3   7          0.37         -8.66         9.85 o
  -6   3   7        381.52        407.96        31.53 o
  -5   3   7         41.32         35.85        11.32 o
  -4   3   7         56.46         71.85        13.04 o
  -3   3   7         39.84         55.13        10.66 o
  -2   3   7          3.78          2.29         3.18 o
  -1   3   7        118.70        106.70        15.93 o
   0   3   7         24.32         27.07         8.31 o
   1   3   7         31.52         21.36        10.98 o
   2   3   7         78.82         83.84        19.09 o
   3   3   7         66.21         63.25        22.69 o
   4   3   7          7.61          0.71         4.08 o
   5   3   7         10.60          4.36        10.91 o
   6   3   7          0.10        -10.49        10.49 o
  -9   4   7         18.58         -1.56         4.56 o
  -8   4   7         48.30         37.69        14.56 o
  -7   4   7          0.14          5.40         4.20 o
  -6   4   7         45.96         42.25        10.21 o
  -5   4   7         57.73         71.35        13.34 o
  -4   4   7        178.34        179.14        20.22 o
  -3   4   7         38.79         50.38        15.73 o
  -2   4   7         98.24        133.08        24.48 o
  -1   4   7          2.00          0.66         7.49 o
   0   4   7         38.83         29.66        19.21 o
   1   4   7          1.42          5.56         4.83 o
   2   4   7         68.74         63.64        12.28 o
   3   4   7        137.87        219.16        39.82 o
   4   4   7          0.20          6.98         5.54 o
   5   4   7        106.86         79.51        17.91 o
   6   4   7          0.05         20.99        13.16 o
  -9   5   7          2.55         10.97        11.76 o
  -8   5   7         56.88         29.52        13.65 o
  -7   5   7          0.19         -0.73         3.12 o
  -6   5   7         12.65         16.76        10.83 o
  -5   5   7        148.15        103.96        23.19 o
  -4   5   7         29.81         16.00         9.58 o
  -3   5   7         78.59         89.50        21.22 o
  -2   5   7        250.30        230.67        24.21 o
  -1   5   7         78.85         74.45        13.52 o
   0   5   7          0.47          0.18         3.03 o
   1   5   7         19.07         12.31         5.29 o
   2   5   7         42.38         34.56         8.94 o
   3   5   7        391.23        377.17        52.30 o
   4   5   7         24.18         46.14        19.11 o
   5   5   7         21.26         43.07        18.19 o
  -9   6   7          1.60         -4.38         4.38 o
  -8   6   7         73.19         88.32        15.42 o
  -7   6   7          1.80          1.64         5.19 o
  -6   6   7         78.81         84.10        12.45 o
  -5   6   7        123.16        127.62        26.49 o
  -4   6   7          3.08         -0.70         3.21 o
  -3   6   7         25.90         33.21        12.52 o
  -2   6   7         52.75         69.12        19.89 o
  -1   6   7         83.75         78.49        14.08 o
   0   6   7        289.71        340.96        29.50 o
   1   6   7          2.87          3.10         9.12 o
   2   6   7        111.12        105.07        15.81 o
   3   6   7         86.08        115.46        29.38 o
   4   6   7        337.43        348.63        51.79 o
 -10   7   7         14.85         -1.55         5.52 o
  -9   7   7         15.81         20.38         9.70 o
  -8   7   7         93.88        121.17        16.36 o
  -7   7   7         93.36        139.01        17.03 o
  -6   7   7          1.92         -3.43         3.43 o
  -5   7   7         17.50         14.02         5.66 o
  -4   7   7        217.26        218.95        24.64 o
  -3   7   7        187.58        221.65        23.81 o
  -2   7   7          8.24         14.37         6.95 o
  -1   7   7         28.94         21.80         8.38 o
   0   7   7          5.53          1.71         4.28 o
   1   7   7         35.14         41.28        10.06 o
   2   7   7         85.91         80.85        14.58 o
   3   7   7        113.27        107.97        28.00 o
   4   7   7        111.33        125.34        30.71 o
 -10   8   7         16.36         21.35         9.77 o
  -9   8   7         28.67         23.54        10.96 o
  -8   8   7         20.15         25.58         8.02 o
  -7   8   7          0.12         -0.36         3.67 o
  -6   8   7        225.28        222.42        21.24 o
  -5   8   7         74.66         81.47        12.49 o
  -4   8   7        203.22        217.45        20.35 o
  -3   8   7          2.48          0.23         3.68 o
  -2   8   7        102.84        102.61        16.55 o
  -1   8   7        157.01        118.35        17.93 o
   0   8   7        293.46        297.41        27.94 o
   1   8   7        356.99        378.23        31.57 o
   2   8   7         27.05         45.60        11.97 o
   3   8   7         11.66         14.52         9.72 o
   4   8   7         50.18         25.39        14.59 o
  -9   9   7         11.94         14.38         7.94 o
  -8   9   7         59.24         67.54        16.04 o
  -7   9   7          0.73          0.99         4.25 o
  -6   9   7          3.03          0.48         5.88 o
  -5   9   7          1.04         -3.10         3.10 o
  -4   9   7        101.29         84.79        13.42 o
  -3   9   7         10.54         14.04         4.95 o
  -2   9   7        121.36        121.19        13.53 o
  -1   9   7          4.99          6.35        17.54 o
   0   9   7          3.49          4.92         3.63 o
   1   9   7          0.11          6.91         5.25 o
   2   9   7         64.88         78.00        14.62 o
   3   9   7         39.55         39.25        16.55 o
  -9  10   7        100.45        108.53        21.97 o
  -8  10   7         14.06         21.51         9.71 o
  -7  10   7         26.70         29.55        11.68 o
  -6  10   7         12.97          5.46         2.43 o
  -5  10   7        179.20        147.12        42.82 o
  -4  10   7         47.18         40.68         9.43 o
  -3  10   7         41.99         40.40         8.08 o
  -2  10   7        166.54        203.11        17.96 o
  -1  10   7        378.67        450.93        35.37 o
   0  10   7          5.72          4.51         5.50 o
   1  10   7          3.87          3.11         3.13 o
   2  10   7         10.96          6.04         5.79 o
   3  10   7         56.97         64.73        22.39 o
  -8  11   7          4.41         -6.21         6.21 o
  -7  11   7         58.80         99.53        20.05 o
  -6  11   7         30.02         21.47         6.77 o
  -5  11   7          1.19         -1.51         3.37 o
  -4  11   7          7.44          4.99         5.18 o
  -3  11   7        159.85        125.98        22.13 o
  -2  11   7         92.61         88.56        14.86 o
  -1  11   7         39.74         36.36        10.29 o
   0  11   7          4.19          7.52         5.74 o
   1  11   7          0.00          1.53         9.76 o
   2  11   7         97.12        151.51        33.23 o
   3  11   7          0.39         -3.85         7.97 o
  -8  12   7         39.93         45.86        14.77 o
  -7  12   7          0.20         11.90         8.74 o
  -6  12   7          8.75          9.56         4.39 o
  -5  12   7         51.58         52.06        14.79 o
  -4  12   7          1.10         -1.42         4.10 o
  -3  12   7          0.17         -5.80         5.80 o
  -2  12   7          3.88          1.07         4.82 o
  -1  12   7        124.00        151.17        30.93 o
   0  12   7         90.91         92.37        16.63 o
   1  12   7         80.52         99.59        25.06 o
   2  12   7         86.43        111.28        29.96 o
  -7  13   7         45.19         34.83        12.33 o
  -6  13   7          3.45         -2.61         6.98 o
  -5  13   7        105.25        115.28        22.64 o
  -4  13   7         88.00         84.93        19.59 o
  -3  13   7         77.91         64.40        17.96 o
  -1  13   7          4.02         -6.68         7.41 o
   0  13   7          7.26         20.54        12.08 o
   1  13   7          2.17          1.64         3.45 o
   2  13   7        187.75        186.58        37.76 o
  -6  14   7          3.39          4.54         5.95 o
  -5  14   7        397.10        445.93        46.08 o
  -4  14   7         22.26         26.37        11.01 o
  -3  14   7          7.41         19.14        10.44 o
  -1  14   7         20.94         20.88        11.81 o
   0  14   7        136.46        151.81        32.25 o
   1  14   7          7.95          2.51         5.70 o
  -5  15   7         25.08         49.26        16.35 o
  -4  15   7         82.33         96.94        22.30 o
  -3  15   7          8.21          0.13         6.48 o
   0  15   7         10.25         18.17         9.40 o
   1  15   7          0.16         -5.94         8.41 o
  -4  16   7         44.66         35.21        14.73 o
  -3  16   7          2.09         -8.95         8.95 o
  -7   0   8        517.87        479.69        52.39 o
  -6   0   8        285.58        194.66        32.65 o
  -5   0   8        217.04        140.77        27.45 o
  -4   0   8        133.06        191.01        31.77 o
  -3   0   8         32.71         71.46        18.85 o
  -2   0   8         38.15         55.46        16.32 o
  -1   0   8          0.75          0.79         3.35 o
   0   0   8          6.44         18.99         9.22 o
   2   0   8         29.94         14.53        11.25 o
   3   0   8        289.00        272.45        47.74 o
  -7   1   8         26.03         11.34         5.83 o
  -6   1   8        262.34        232.79        25.06 o
  -5   1   8        985.41        885.85        48.11 o
  -4   1   8        112.56        119.98        19.30 o
  -3   1   8          1.13          6.18         5.21 o
  -2   1   8          4.81         -0.45         9.52 o
  -1   1   8         40.55         66.18        12.21 o
   0   1   8         29.54         52.13        16.57 o
   1   1   8         58.75         32.77         9.74 o
   2   1   8          0.01        -11.71        11.71 o
   3   1   8         23.75         19.41        11.58 o
  -7   2   8         33.35         59.81        23.09 o
  -6   2   8        504.71        477.00        36.23 o
  -5   2   8        157.99        138.74        19.17 o
  -4   2   8         47.44         43.77        10.83 o
  -3   2   8         15.65         14.32         5.74 o
  -2   2   8         76.24        112.83        16.18 o
  -1   2   8         60.14         52.96        15.34 o
   0   2   8          3.96          3.50        11.18 o
   1   2   8         25.37         40.60        13.85 o
   2   2   8        106.12         99.79        28.08 o
   3   2   8        284.67        300.96        50.28 o
  -7   3   8          0.22         -4.31        12.63 o
  -6   3   8          0.15          0.10         4.33 o
  -5   3   8         22.46         32.47        14.00 o
  -4   3   8         39.20         34.45        14.59 o
  -3   3   8         58.75         51.34        11.43 o
  -2   3   8        123.96        131.28        25.31 o
  -1   3   8         13.03         23.46        11.24 o
   0   3   8         66.79         61.85        13.28 o
   1   3   8          1.26         -5.57         5.57 o
   2   3   8          1.10        -10.83        10.83 o
  -7   4   8          0.41        -10.02        10.02 o
  -6   4   8         24.30         35.47        14.96 o
  -5   4   8          1.32          6.02         6.34 o
  -4   4   8         17.04        114.66        25.80 o
  -3   4   8          1.65          1.53         4.28 o
  -2   4   8         72.99         47.61        15.77 o
  -1   4   8         68.93         81.34        15.60 o
   0   4   8         39.82         32.13         9.28 o
   1   4   8          0.36         -6.63         7.92 o
   2   4   8         19.89         13.89        10.18 o
  -6   5   8          1.72         18.35        10.89 o
  -5   5   8          7.08         32.50        14.25 o
  -4   5   8        222.07        283.71        40.15 o
  -3   5   8          0.13         16.24        11.01 o
  -2   5   8         52.81         51.67        18.07 o
  -1   5   8        160.19        140.61        20.38 o
   0   5   8         11.81         11.31        12.31 o
   1   5   8         15.29          4.43         4.69 o
   2   5   8        165.65        208.66        41.28 o
  -6   6   8          0.03         -8.33         8.33 o
  -5   6   8          0.73         17.47        11.57 o
  -4   6   8          4.41         19.66        10.34 o
  -3   6   8          3.24          2.16         4.40 o
  -2   6   8         28.28         40.76        14.67 o
  -1   6   8         18.35         31.16        10.27 o
   0   6   8         21.98         23.06         8.30 o
   1   6   8         54.52         66.16        20.22 o
   2   6   8          0.24         -6.07         7.60 o
  -5   7   8          4.02          3.96         4.26 o
  -4   7   8        130.81        140.64        28.99 o
  -3   7   8          9.42         13.45         9.52 o
  -2   7   8         17.03         17.02         7.20 o
  -1   7   8         42.65         66.46        13.86 o
   0   7   8          0.03          2.55         4.50 o
   1   7   8          0.27         13.40         7.06 o
   2   7   8        141.98        206.77        41.41 o
  -5   8   8          1.80         -8.84         8.84 o
  -4   8   8         16.38         24.76        12.74 o
  -3   8   8          8.65          6.03         6.62 o
  -2   8   8        209.30        185.03        72.49 o
  -1   8   8          2.26         -1.21         7.28 o
   0   8   8         40.06         40.72        11.46 o
   1   8   8         57.56         84.04        21.88 o
  -4   9   8          3.05          2.83         8.40 o
  -3   9   8        112.59        119.86        26.84 o
  -2   9   8          8.11         10.28         6.59 o
  -1   9   8         13.26         35.12        11.22 o
   0   9   8          0.00          2.62         3.57 o
   1   9   8         34.08         17.79         7.52 o
  -3  10   8         16.19          6.44        10.70 o
  -2  10   8          0.01          2.44         5.90 o
  -1  10   8         60.93         71.35        15.16 o
   0  10   8        127.50        152.94        30.00 o
   1  10   8        108.72        115.15        19.39 o
  -2  11   8          1.42         -3.78         5.87 o
  -1  11   8         10.39          4.82         9.91 o
   0  11   8         64.59         56.12        20.45 o
   0  12   8         44.59         48.18        12.63 o
  -3   1   9          1.64          6.23         5.09 o
  -2   1   9         42.27         47.12        11.46 o
  -1   1   9         46.08         31.88        12.86 o
   0   1   9          9.56          3.20         4.55 o
  -3   2   9         55.44         65.77        19.09 o
  -2   2   9          3.69         15.39         8.05 o
  -1   2   9          2.34         -3.45         3.65 o
   0   2   9          1.86         -0.84         2.95 o
  -2   3   9         24.21         14.78        10.22 o
  -1   3   9         44.89         54.16        16.99 o
   0   3   9         52.31         51.87        15.79 o
  -2   4   9         55.96         52.91        17.25 o
  -1   4   9          0.26          5.15         6.27 o
   0   4   9          8.59         -7.90         7.90 o
  -2   5   9         13.24         -0.33         6.54 o
  -1   5   9          6.37         -8.28         8.28 o
   0   5   9         37.88         29.67        13.35 o
  -1   6   9          0.53          5.36         6.28 o
   0   6   9         10.52         11.61         7.84 o
   0   7   9         12.18         15.30         8.67 o
                                                
